# Supplementary material for: A Single-Cell Transcriptomics CRISPR-Activation Screen Identifies Epigenetic Regulators of the Zygotic Genome Activation Program
Source: Cell Syst. 2020 Jul 22;11(1):25–41.e9. doi: 10.1016/j.cels.2020.06.004 (PMC7383230; doi:10.1016/j.cels.2020.06.004)
Supplement: Table S1. It Refers to the Design and Analysis of the Pooled CRISPRa Screen with scRNA-Seq Readout, Related to Figures 1, 3, and 5 and STAR Methods — This table contains sequence information on the 475 sgRNAs used in the study, target gene, target transcript, and next-generation sequencing results of the pooled sgRNA plasmid library. It also contains information on the CRISPRa scRNA-seq screen dataset, such as number of cells expressing each sgRNA, expression of the target gene, and differential gene expression analyses. All these parameters refer to the three replicates merged. Screen results such as fraction of expression variance explained by MOFA+ factor 3, effect size δ, adjusted p values, hit rank, and whether the sgRNA was considered a hit are also shown in this table. Differential gene expression for each sgRNA as well as information on sgRNAs used for arrayed CRISPRa are also provided here [file mmc2.xlsx]

## Sheet: Sheet1
Table S1: Related to Figures 1, 3 and 5 and STAR Methods. Related to pooled sgRNA library, CRISPRa scRNA-seq dataset with three replicates merged, screen results and information of sgRNAs used for pilot and validation experiments
sgRNA ID	sgRNA target sequence	Target gene	Target transcript	Number of counts average read 1 and read 2 plasmid library	Number of cells expressing the sgRNA in 10X Genomics pooled CRISPRa dataset	Fraction of variance explained by MOFA factor 3	Mean log2 fold change expression of target gene in 10X Genomics pooled screen CRISPRa dataset	Effect size (delta) for genes with target gene activation (log2 fold change > 0)	p-value (t-test)	Adjusted p-value (Benjamini-Hochberg adjustment)	Hit rank	Screen hit (Yes/No, FDR<10%)	Number of DE genes (FDR 10%) in 10X Genomics pooled screen CRISPRa dataset	Number of genes recovered from ZGA signature (from Table S2) in 10X Genomics pooled screen CRISPRa dataset	Fold enrichment of ZGA gene signature (from Table S2) in 10X Genomics pooled screen CRISPRa dataset compared to NT controls	Used in other experiments
1	CAACTTTCATTGTTAGAGAG	Baz2b	NM_001001182	987	40	0.216999	0.00156283	-0.15325	0.28924	0.515209	127	No	0	23	0.766667	No
2	GCTGATAGGTCATTTATTAT	Baz2b	NM_001001182	682.5	47	0.057936	-0.0511124					No	0	26	0.866667	No
3	AGGAACTGTTCTTGTAAACA	Fam170a	NM_001004061	1252.5	78	0.00638901	0					No	0	14	0.466667	No
4	GAGAACTGAGTTCCTTAGAG	Fam170a	NM_001004061	1343	29	0.0344955	0					No	2	22	0.733333	No
5	AGTTACCGGCGGCGGCTAGA	Mdc1	NM_001010833	7304.5	541	1.38942	0.00274793	0.061984	0.146179	0.371452	76	No	4	25	0.833333	No
6	CAAACGCCTACCAGAGAGTC	Mdc1	NM_001010833	6237.5	463	0.351612	0.0538642	-0.057579	0.18381	0.388043	108	No	1	11	0.366667	No
7	AGACTCTCCCGCTTGATTGG	Ttf2	NM_001013026	5353	437	0.793845	-0.0326858					No	1	17	0.566667	No
8	GCGCGCTCTGAAATCAAACT	Ttf2	NM_001013026	5249.5	321	0.639682	0.0397764	0.00452	0.931871	0.966432	216	No	1	16	0.533333	No
9	CGCGCTCGGGAGGCGGGCAG	Crebbp	NM_001025432	13719	595	1.8376	-0.0412637					No	21	56	1.86667	No
10	GGGCGCCGTCGCTGCCAGCC	Crebbp	NM_001025432	21899	1326	0.59688	-0.0301922					No	1	18	0.6	No
11	ACAGAGTCACGTGTGCTCAG	Lin28b	NM_001031772	3197	134	0.77805	-0.0157056					No	0	27	0.9	No
12	TTCTTGCTACTAATTCACCT	Lin28b	NM_001031772	2498	178	0.313379	-0.0174567					No	1	9	0.3	No
13	AAGTGGCTCGACGGAGAGGC	Zfp407	NM_001033341	3408	146	0.0558268	-0.0469823					No	2	22	0.733333	No
14	GAATGTTAGGTCATTAGCCA	Zfp407	NM_001033341	1134	59	1.22741	-0.0140385					No	0	15	0.5	No
15	ACCTGATTATAGTGCTACTT	Lyg2	NM_001033427	2225.5	169	0.0975943	0					No	1	24	0.8	No
16	GAGGTCAATGCTTTAAAGAG	Lyg2	NM_001033427	783	41	0	0					No	0	13	0.433333	No
17	CCGGTGACCCGAGGAGTGCT	Arnt	NM_001037737	10721	496	1.77498	0.274825	0.106097	0.022581	0.155125	29	No	2	18	0.6	Validated by individual CRISPRa + bulk RNA-seq
18	CTGACCGCGCCCATAGTTTG	Arnt	NM_001037737	6770	421	0.550304	-0.0180494					No	0	15	0.5	No
19	AGGCGGGCCCGTACAGCTCC	Akap1	NM_001042541	11732	144	0.527021	0.250215	-0.052462	0.49524	0.701334	161	No	1	20	0.666667	No
20	GGAGCTCTCCGCTGACATCC	Akap1	NM_001042541	12848	198	0.632782	0.359397	-0.020488	0.758391	0.88221	193	No	14	18	0.6	No
21	CAACGCTCGGATTCCTAGAG	Zscan21	NM_001044703	3859	132	0.208688	-0.00606757					No	0	12	0.4	No
22	GTCGCAGCCTCCGGTGAAAC	Zscan21	NM_001044703	9260.5	492	1.38554	0.212452	0.118775	0.01014	0.09633	24	Yes	1	23	0.766667	No
23	GCGGCCGGACGGGCGAGCAG	Bahd1	NM_001045523	14594.5	606	1.07873	0.00979349	0.064307	0.119323	0.362742	75	No	1	23	0.766667	No
24	GCGTAGCGGATCCCGGAGCC	Bahd1	NM_001045523	10469.5	720	0.65518	-0.00382598					No	2	17	0.566667	No
25	GCTCTTCAGGTGCAGTCTTC	Nfyc	NM_001048168	6208	387	0.954396	-0.0451689					No	0	17	0.566667	No
26	GTACCACCACACCTGAATCT	Nfyc	NM_001048168	5343	490	0.875349	0.00653947	0.021025	0.631201	0.823752	172	No	2	27	0.9	No
27	CGCTGGTCCCGCCACTACGC	Cbx5	NM_001076789	28242	1081	1.51919	0.0926757	0.109771	0.00149	0.037563	8	Yes	7	40	1.33333	No
28	GCGCAGGGAAGGATCCGTTT	Cbx5	NM_001076789	6097.5	414	1.89357	-0.156464					No	1	30	1	No
29	GAAGACTTCTGTCTCACCGC	Trim33	NM_001079830	7820.5	459	1.04414	-0.014134					No	2	20	0.666667	No
30	TCACAGCCCTCTAGAGAACG	Trim33	NM_001079830	4380.5	205	1.61219	0.102343	0.100317	0.13329	0.371452	77	No	1	25	0.833333	No
31	GAGAAGACGAAGACAGGGCC	Arid1a	NM_001080819	3152.5	171	0.329527	-0.0880026					No	2	28	0.933333	No
32	GAGCGAGCGCAGCGCAGCAG	Arid1a	NM_001080819	7094.5	304	2.02146	-0.0120567					No	42	30	1	No
33	CCGGCGTCGTCGCGCGACGC	Foxk2	NM_001080932	34299.5	1522	1.55333	-0.0249453					No	3	45	1.5	No
34	CGTGCGCCGCGCCCATTGGT	Foxk2	NM_001080932	15295	978	1.12551	-0.019807					No	19	43	1.43333	No
35	AGCTGGGAAACTTCCATGAT	Arid4a	NM_001081195	3230	161	0.206083	-0.00870767					No	0	16	0.533333	No
36	CTCATGACGCCGAATAGCTT	Arid4a	NM_001081195	3214.5	191	1.48241	-0.0651835					No	0	29	0.966667	No
37	GCCCAGAGCAGCCCGTGACT	Tsc22d2	NM_001081229	11374	364	0.949387	-0.0160456					No	4	22	0.733333	No
38	GCCCTTCTCGGTTTCCGGTG	Tsc22d2	NM_001081229	12336.5	467	0.614526	-0.0368428					No	2	16	0.533333	No
39	CGGGATCACCACGACTTCTC	Pbrm1	NM_001081251	12030	709	1.20846	0.0732119	0.05524	0.141375	0.371452	78	No	1	15	0.5	No
40	GGTTCAACGTCACGCGCTCC	Pbrm1	NM_001081251	11646.5	625	0.865584	-0.0820109					No	0	20	0.666667	No
41	ATGTAGAGAGTGTCAATCAA	Chd2	NM_001081345	799.5	83	0	-0.0797909					No	0	18	0.6	No
42	GCTCTCTTGGATGGAGAATC	Chd2	NM_001081345	2835.5	149	0.114465	0.101937	-0.137517	0.066481	0.265924	57	No	2	18	0.6	No
43	CAGAGGCAGAGGTATTTAAG	Dux	NM_001081954	1246	17	0	-0.00175417					No	0	20	0.666667	No
44	GGTGCCAATGACGGCCTCCC	Dux	NM_001081954	12099	548	1.22325	-0.00175417					No	0	23	0.766667	No
45	GCACTGGAGGAAGTGGTTCC	Ubp1	NM_001083319	6518	349	1.16189	0.040022	0.09956	0.058744	0.252111	51	No	4	35	1.16667	No
46	GGCCAATGAGCTCTTACTTA	Ubp1	NM_001083319	2747	111	0.636972	-0.0228362					No	42	25	0.833333	No
47	ACCCTCCTTGAGAGCCGCCT	Arid1b	NM_001085355	12878	849	0.986254	0.0168334	0.035066	0.319349	0.551997	131	No	4	18	0.6	No
48	GCGGCCGCTCTGCGCGCTGT	Arid1b	NM_001085355	24264	1188	1.18745	0.00165286	0.101179	0.00175	0.037563	9	Yes	4	32	1.06667	No
49	GAACTGCAGGCCGGTTCCCG	Lin9	NM_001103182	14189	657	1.13466	-0.00418963					No	3	22	0.733333	No
50	GTGGCGCGGCGGACGAGACC	Lin9	NM_001103182	10460.5	841	1.16689	-0.00995243					No	13	34	1.13333	No
51	GGCTAGCGCCATCTTTGTTG	Fiz1	NM_001110329	3766	214	0.994839	-0.118308					No	0	30	1	No
52	TCCTTTCCTATTTCCAGCCG	Fiz1	NM_001110329	122	12	0.123383	-0.00362793					No	0	27	0.9	No
53	GAAAGCCAATAGATACTGGG	Sin3a	NM_001110351	1716	155	1.05898	-0.088246					No	0	23	0.766667	No
54	TTGGAGGCGACTCTTACTCG	Sin3a	NM_001110351	5466	270	1.25816	0.0736586	0.096021	0.095927	0.317141	68	No	1	33	1.1	No
55	CGCGGACTACGACTCCCGCC	Brd3	NM_001113574	23093.5	1406	0.584351	-0.068832					No	4	31	1.03333	No
56	GACATGTAGTCCGTGCGCCT	Brd3	NM_001113574	7142.5	476	0.466501	-0.0916659					No	1	14	0.466667	No
57	CTCAGCTGATGTCACCGCCC	Tcf20	NM_001114140	14561	1169	0.976704	-0.0247566					No	6	27	0.9	No
58	GCAGAGGTGTGATCCGGCAG	Tcf20	NM_001114140	6675.5	146	0.933625	-0.066954					No	14	25	0.833333	No
59	AAGTGTGAGGCGGCTGCGGG	Tnrc18	NM_001122730	4471	337	1.84996	0.0302981	0.113223	0.0359	0.199639	41	No	27	31	1.03333	No
60	GAGCTCGGCGGGAGGAAAGC	Tnrc18	NM_001122730	6599.5	357	1.46094	0.0870564	0.09682	0.061922	0.252111	52	No	75	43	1.43333	No
61	GATTGGCTGTGGTGCAGTAC	Sirt2	NM_001122766	2739.5	221	0.272316	0.0242132	-0.085104	0.167888	0.373566	95	No	0	8	0.266667	No
62	TTGTAGTTTGATAACATGAG	Sirt2	NM_001122766	610	24	0	0.0145886	-0.161044	0.388314	0.605765	144	No	0	22	0.733333	No
63	GTCCTTATTGCGGGCCGCGC	Gmeb1	NM_001122992	12859	652	1.49437	-0.0762631					No	1	29	0.966667	No
64	TGCGCACAAAGCCGCCACGG	Gmeb1	NM_001122992	13069.5	783	1.15807	-0.0596168					No	0	24	0.8	No
65	GCTGAAAGGGAGGCAGAAGG	Trp63	NM_001127260	2098.5	66	0	-0.000276					No	4	18	0.6	No
66	TGAAATGAAGAGTGAGTTCT	Trp63	NM_001127260	790.5	48	0.0915167	-0.000276					No	0	26	0.866667	No
67	GGGCCCGGCAGAAACCTGGG	Cecr2	NM_001128151	8529	589	0.963723	-0.0622171					No	163	23	0.766667	No
68	GTTGTTGTTGTGGTGCGCGC	Cecr2	NM_001128151	8353	481	1.49035	-0.0357405					No	1	32	1.06667	No
69	ACTACAAGTCTCAGCTACCC	Max	NM_001146176	6436.5	545	0.63769	0.18948	-0.011886	0.771259	0.884783	197	No	41	28	0.933333	No
70	AGTCTGGCGAAGCCTGTGTG	Max	NM_001146176	4348	208	0.136158	-0.0783301					No	3	24	0.8	No
71	GGTGGCGCGCTGGCTCGGGA	Irf1	NM_001159396	12306.5	588	0.800072	-0.00479951					No	19	27	0.9	No
72	TGAGCTCGCCGGAGCTGCGC	Irf1	NM_001159396	16656	732	1.35971	-0.0204053					No	2	31	1.03333	No
73	AGGCGCCAGAGGCCGCTGAG	Sirt1	NM_001159589	11936.5	223	0.568156	0.219093	-0.025047	0.685267	0.849135	183	No	148	38	1.26667	No
74	GAGCCGAGCCGCCCTGGGTG	Sirt1	NM_001159589	15561	409	1.73334	0.238002	0.112301	0.02379	0.155125	30	No	88	45	1.5	Validated by individual CRISPRa + bulk RNA-seq
75	CCGGGAGGAAACCACAGGGC	Pou2f2	NM_001163556	7863	270	2.02527	0.203223	0.178747	0.002987	0.0454024	15	Yes	15	33	1.1	Validated by individual CRISPRa + bulk RNA-seq
76	TGACTTCCGGCAGGGAGGGC	Pou2f2	NM_001163556	6333	216	0.312046	0.0169864	-0.091385	0.142584	0.371452	79	No	59	25	0.833333	No
77	CCCGCAAGCCAGCTTGTGTG	Satb1	NM_001163632	9554.5	642	1.06894	0.0806048	0.063115	0.114784	0.353659	74	No	215	32	1.06667	No
78	CCTCCTTCCCTTCAAACTGA	Satb1	NM_001163632	7049	455	1.43684	-0.00701687					No	3	33	1.1	No
79	AGGCGGGCTGGGCACAGGGC	Zfp512b	NM_001164597	12076	615	0.915842	-0.0385837					No	10	17	0.566667	No
80	TTTCTGGAGGAGGAGGCGGG	Zfp512b	NM_001164597	3235	164	0.21017	0.00928733	-0.097762	0.172037	0.373566	96	No	5	17	0.566667	No
81	AACAGCAGGGCCGCCGTCAC	Hmga1	NM_001166545	11687.5	753	1.31483	-0.0119239					No	0	17	0.566667	No
82	GTAGCTCGCCACTGTGCGCG	Hmga1	NM_001166545	13108	1009	1.1603	-0.0092282					No	1	26	0.866667	No
83	CTAGTTCTTAGGCAGATGGA	Phf14	NM_001168382	1505	64	0.0662774	-0.0147614					No	1	14	0.466667	No
84	TACTATGGAAATCAGAGTAC	Phf14	NM_001168382	687.5	70	0	-0.0273457					No	0	11	0.366667	No
85	CTAAGATAAGTATTTACTCC	Zfp57	NM_001168501	676	27	0.207554	0.311118	-0.169367	0.335906	0.563137	136	No	1	20	0.666667	No
86	TTTCCGTAATTCCTTGTACT	Zfp57	NM_001168501	1669.5	125	0	0.218418	-0.145388	0.075546	0.279093	60	No	6	14	0.466667	No
87	CGTCGCTCTGCCGGCGCTGG	Mta3	NM_001171054	20569.5	1647	0.880974	-0.0218063					No	94	18	0.6	No
88	GGGTAGCACACCAGGGTCAG	Mta3	NM_001171054	4271.5	150	2.36857	0.062337	0.187947	0.016967	0.13816	27	No	2	36	1.2	No
89	AAGGAAGAGCGTCGAGGAGG	Yap1	NM_001171147	1394.5	42	0	0.0207378	-0.144015	0.307483	0.543458	129	No	6	30	1	No
90	CGCGCTGCGTGCGCACCCAC	Yap1	NM_001171147	21642	608	2.27139	0.0876329	0.217607	1e-06	0.000114	2	Yes	32	54	1.8	No
91	AGTCCTTTGAGGGCGCGAGG	Smarca4	NM_001174078	4888	229	0.287968	-0.00877214					No	1	17	0.566667	No
92	CCAGAGGCTGCACAAGATCC	Smarca4	NM_001174078	7805	374	1.19483	0.186282	0.000182	0.997085	0.997085	228	No	3	15	0.5	No
93	AACATCTCCAATACCCTGAT	Dnmt1	NM_001199432	1749.5	97	0	0.025015	-0.141889	0.126542	0.371452	80	No	2	27	0.9	No
94	AGCATGGCCCGCTCTGTGCC	Dnmt1	NM_001199432	12152.5	755	1.26046	-0.0447289					No	1	41	1.36667	No
95	ATTGTAGTTCTTCGCTTCCG	Jarid2	NM_001205044	4381	257	0.758442	-0.0390904					No	0	18	0.6	No
96	GTTGAGTGACAGGAGGCGTG	Jarid2	NM_001205044	4128	253	1.45384	-0.122444					No	1	29	0.966667	No
97	CAATTGAGAGGAGCAGAGCT	Eya1	NM_001252192	2330	131	0.761009	0.0692774	-0.011116	0.89357	0.952028	212	No	10	25	0.833333	No
98	CTGTTTATTCAGATATCATG	Eya1	NM_001252192	1068.5	85	0.119425	0.0264978	-0.137278	0.166441	0.373566	97	No	1	27	0.9	No
99	AGCTTCAAGAAAGGACATGG	Shmt2	NM_001252316	1639	187	0.454783	-0.0183354					No	3	16	0.533333	No
100	TCCCTGCGCATGCGCAGTAC	Shmt2	NM_001252316	5179	449	0.900776	-0.0519658					No	1	18	0.6	No
101	GAAAGCCTGGAGGTAGGCAG	Mllt10	NM_001252561	2761	97	0	0.209818	-0.136383	0.14194	0.371452	81	No	31	17	0.566667	No
102	GCGGAGTCGGCTGCTCAGCG	Mllt10	NM_001252561	14325	798	1.25768	0.0794671	0.052776	0.142469	0.371452	82	No	6	37	1.23333	No
103	GTGCTACGCGGGTCCGGCGG	Patz1	NM_001253691	10380.5	337	2.76927	0.344594	0.337607	0	0	1	Yes	160	53	1.76667	Validated by individual CRISPRa + bulk RNA-seq
104	GTTAAGGGCGGCAATGTGGG	Patz1	NM_001253691	3366	167	1.55085	-0.0286348					No	1	24	0.8	No
105	TGACCAAGCAGCCCGGTCCC	Tdrd3	NM_001253755	15435.5	932	0.603993	-0.00565465					No	10	18	0.6	No
106	TTCTAAGTTGCACACACATG	Tdrd3	NM_001253755	1804.5	166	1.43882	0.00817432	0.078788	0.28809	0.515209	128	No	2	45	1.5	No
107	AAGCAGAAAGAAGTTAATGC	Hdac9	NM_001271386	748	29	0	-0.0011503					No	0	12	0.4	No
108	GTTCTGCTCAGACAATAAGA	Hdac9	NM_001271386	1846	99	0.109192	-0.0011503					No	0	16	0.533333	No
109	CCCGCCGGACGCGAGGACCG	Trim24	NM_001272064	15807	600	1.49242	-0.0988849					No	22	27	0.9	No
110	CTGCAGAAGCCCGCGAGGCT	Trim24	NM_001272064	11996.5	478	1.25981	0.0119141	0.051231	0.249864	0.47876	118	No	16	33	1.1	No
111	CTTCCCGTCCCGCCGGGCGC	Chd7	NM_001277149	32156.5	1314	0.893554	0.0965607	0.036146	0.222498	0.442635	114	No	21	35	1.16667	No
112	GGGCGCGCCGCGGAGAGAGC	Chd7	NM_001277149	11081	339	1.73028	0.0692487	0.111438	0.040528	0.210009	44	No	9	40	1.33333	No
113	AGCATTGCAGCAGACACAAG	Terf2	NM_001286200	2381.5	130	0.0630269	-0.002611					No	17	18	0.6	No
114	TGAAGACTACGCTGCAGACT	Terf2	NM_001286200	2745	175	0.00705647	-0.0308667					No	0	16	0.533333	No
115	TCTCTGTCTCTTTGCTACTG	Mier1	NM_001286221	3842.5	233	1.02926	-0.0705433					No	0	25	0.833333	No
116	TGTGAGACTGAGTGAGCTTG	Mier1	NM_001286221	2412.5	167	0.702115	-0.0580351					No	0	14	0.466667	No
117	AAAGCAATTACGCAAGTTGG	Nfx1	NM_001290449	1674.5	201	0.197838	0.00424033	-0.122119	0.058457	0.252111	53	No	1	23	0.766667	No
118	CGCCATTTCACTGTGTGCTC	Nfx1	NM_001290449	7527	294	0.830012	-0.0486505					No	3	24	0.8	No
119	CGTGAAAGTGACTGCGGAGC	Cux1	NM_001291240	5546.5	242	1.34041	-0.0172149					No	0	17	0.566667	No
120	GACCCGCCACACCGGGTAGC	Cux1	NM_001291240	14587	950	0.940603	-0.0279871					No	3	14	0.466667	No
121	CGAGAGGCGCGGGAGATGAG	Tfdp1	NM_001291765	4776.5	226	1.08957	0.0310999	-0.008584	0.890284	0.952028	213	No	0	21	0.7	No
122	GGTGCTACCCGCCCTGGGAG	Tfdp1	NM_001291765	11226.5	582	0.97251	-0.00668192					No	633	30	1	No
123	CAACCTCCTCGCCTGGCCAT	Hmgb3	NM_001293623	14922.5	996	1.41718	-0.00128953					No	2	24	0.8	No
124	CATTCAAACAGAACAACCCG	Hmgb3	NM_001293623	2958	173	1.11311	0.452351	0.077801	0.281672	0.509692	126	No	5	32	1.06667	No
125	GGCAGCTTCATCGTCATTCG	Preb	NM_001294302	6880	373	0.845944	0.292934	-0.013854	0.776125	0.884783	198	No	1	15	0.5	No
126	TAGGACCCGGATCCGACGCC	Preb	NM_001294302	8894	355	2.00695	0.223845	0.13242	0.012238	0.107318	26	No	2	33	1.1	No
127	CCCACACTAGTCAGTGGGCG	Usp3	NM_001302116	2587	246	1.44034	-0.0343886					No	2	37	1.23333	No
128	CGTAACCAGCAGGGTGGGCG	Usp3	NM_001302116	7606.5	405	1.78065	-0.0204226					No	5	25	0.833333	No
129	CAGCTAACGGATGTGGCATG	Phf1	NM_001302397	3038.5	174	1.06316	0.00913681	0.01295	0.854738	0.923603	209	No	3	18	0.6	No
130	GGAGCTTGGAGTGGCCACGG	Phf1	NM_001302397	7215.5	370	1.85661	0.0155365	0.111762	0.032976	0.187963	40	No	0	28	0.933333	No
131	GCGACACAAAGGGACGATGG	Ing1	NM_001302458	4069	301	0.552937	-0.0488672					No	6	28	0.933333	No
132	TCCCGGTGCTGGGTTTAGAA	Ing1	NM_001302458	2064	153	1.62488	0.10003	0.111963	0.143976	0.371452	83	No	1	20	0.666667	No
133	CGCAGCCAATCAGCAACGGC	Cic	NM_001302811	11886.5	658	1.1126	-0.0505579					No	2	28	0.933333	No
134	TAAACCAGAGTAGAGAAGTT	Cic	NM_001302811	844.5	42	0.190309	-0.108885					No	7	13	0.433333	No
135	GCCGCCCGGAGGAGGCGGAG	Ubtf	NM_001302954	10494.5	398	0.98717	-0.090667					No	5	24	0.8	No
136	GCCTTGGCGCCGCCGCCTCC	Ubtf	NM_001302954	30076	1298	1.13063	-0.0367908					No	6	25	0.833333	No
137	CGCGGGAAACTTGAACCTTA	Csnk2b	NM_001303446	3123.5	191	0.722326	-0.151182					No	0	27	0.9	No
138	GCACGCGATGCTTTACTACG	Csnk2b	NM_001303446	4529.5	250	0.873684	-0.0114494					No	1	15	0.5	No
139	CTCCACTTTCAAGGATTGTA	Cbx1	NM_007622	1571.5	88	2.98138	0.124524	0.22226	0.029724	0.178344	36	No	6	39	1.3	No
140	TGGGCGGCGCGGGATTCGCG	Cbx1	NM_007622	15233	701	0.731328	0.020358	-0.015617	0.666765	0.835288	180	No	2	19	0.633333	No
141	GCTGCGTGCTCCGGGAATCC	Cbx2	NM_007623	12126	619	1.37341	0.179323	0.053472	0.191241	0.400027	109	No	11	23	0.766667	No
142	GGGCGCTCTCTGCACTGTGT	Cbx2	NM_007623	9838	618	0.730738	0.222914	-0.025759	0.502407	0.702753	163	No	37	19	0.633333	No
143	CCCGCCGGGAACGCGTCCTG	Cbx3	NM_007624	22436	658	0.709565	-0.040071					No	15	20	0.666667	No
144	GCGCGCTCCGAGACGCAGAG	Cbx3	NM_007624	9735	137	0.025401	0.116517	-0.146567	0.06072	0.252111	54	No	16	27	0.9	No
145	CGCGCGAGATCTGCTGGCCT	Dhx9	NM_007842	10383	735	0.862847	-0.073793					No	4	27	0.9	No
146	GTCGGCGACTCGCGCCTGCG	Dhx9	NM_007842	23187.5	1405	1.06481	-0.0863068					No	1	20	0.666667	No
147	AGAGAACAGCTTTCCGTGGC	Dnajc1	NM_007869	4882	274	0.819516	0.409551	-0.021472	0.702499	0.857234	185	No	1	19	0.633333	No
148	AGCTGCACGTGTGTCAGCGC	Dnajc1	NM_007869	8481	419	0.928275	0.21083	0.050606	0.278008	0.507087	125	No	1	18	0.6	No
149	CGTTACTAGGCAACGCCGCG	E2f5	NM_007892	12390.5	702	0.974365	-0.0304139					No	2	18	0.6	No
150	GGCAGTCGGGTTCCCTCAGG	E2f5	NM_007892	11032.5	492	0.491402	0.76434	-0.059429	0.153708	0.372824	93	No	64	30	1	No
151	AGGCGCTTGATAGTGCTGGG	Ezh2	NM_007971	3853.5	280	1.06077	-0.0748439					No	8	23	0.766667	No
152	TTCGGAGCGAGCTCCAGCCC	Ezh2	NM_007971	9162	439	0.9224	0.461491	0.035159	0.436723	0.642405	153	No	59	35	1.16667	No
153	CTGCAACCCAAACCCGCTCC	Gata3	NM_008091	17568	92	2.5076	0.207375	0.241066	0.01666	0.13816	28	No	224	38	1.26667	No
154	TGGCGCGACGCAACTTAAGG	Gata3	NM_008091	3681	25	0.0182857	0.0701428	-0.146663	0.422642	0.633963	152	No	8	21	0.7	No
155	CTTTGTGGATGGGAGCAGGG	Nr3c1	NM_008173	3103.5	242	1.3305	-0.0378758					No	27	28	0.933333	No
156	GCCTATTAAATAAACCCTTT	Nr3c1	NM_008173	960.5	47	0	0.0218182	-0.146991	0.270523	0.501457	123	No	0	16	0.533333	No
157	ACGGGTAGTCACACACAGTC	Hdac2	NM_008229	6022.5	299	1.63323	-0.102417					No	0	32	1.06667	No
158	AGTCCGCTTGTGCGCACCTC	Hdac2	NM_008229	9239	636	0.287555	-0.0640218					No	1	15	0.5	No
159	ATGTACTGCTCGGCCCTGAT	Hmgb2	NM_008252	3644	304	1.06013	0.0686611	-0.012148	0.823899	0.907483	207	No	1	19	0.633333	No
160	CTCTCTAGACCGGTTCCAAC	Hmgb2	NM_008252	6766	481	1.24615	0.258805	0.061452	0.16975	0.373566	98	No	13	33	1.1	No
161	CTCTGATTGGTGAGCAGCCC	Hsf1	NM_008296	6722	388	1.59881	0.0399897	0.154616	0.002581	0.0420334	13	Yes	35	52	1.73333	No
162	TGGGCCGGCAAAGTAGGCAG	Hsf1	NM_008296	2744	73	0.0424486	-0.06583					No	2	12	0.4	No
163	CGCGGTGCGCGTGTGAGCGA	Smad1	NM_008539	5897.5	181	0.915789	0.356631	0.051274	0.457078	0.668037	156	No	81	35	1.16667	No
164	GAAGGCGCGGGCCGGTAATT	Smad1	NM_008539	8302	357	1.29216	0.209874	0.117203	0.023813	0.155125	31	No	39	41	1.36667	Validated by individual CRISPRa + bulk RNA-seq
165	GGACACTGAGCATGCGCGCG	Smad4	NM_008540	12243	843	0.976508	-0.00898076					No	1	21	0.7	No
166	TGGCAGCAACAACACGGCCC	Smad4	NM_008540	8705	476	0.823923	0.0329508	0.064986	0.152753	0.372824	94	No	1	24	0.8	No
167	AGCCCGCGCGCCAGAACCCT	Mybl2	NM_008652	12488.5	755	1.35322	0.147455	0.082023	0.031607	0.184779	39	No	76	28	0.933333	No
168	CTATCTCCCGCCAAGTGCGT	Mybl2	NM_008652	10066.5	493	1.16143	0.0258074	0.039099	0.376062	0.600601	141	No	1	19	0.633333	No
169	CGCCCAGCACTACGGGTCCC	Ncoa3	NM_008679	16155.5	765	1.05088	-0.0297061					No	33	31	1.03333	No
170	GGAGGTGAAGAGGACGTTCT	Ncoa3	NM_008679	2795.5	78	0	0.595703	-0.144705	0.162316	0.373566	99	No	37	24	0.8	No
171	GAGACAGGCCCGGGCAGGCG	Rb1	NM_009029	12479.5	808	0.64941	0.127491	-0.025974	0.46066	0.668984	157	No	16	25	0.833333	No
172	TCGCGGGCCGCGGGCGTCAG	Rb1	NM_009029	14988.5	689	1.39633	0.0693703	0.1474	0.000309	0.0100646	7	Yes	6	45	1.5	No
173	ATTGGTCGGTGTTGGCGCGA	Rbbp4	NM_009030	5090	391	0.712725	-0.0637386					No	0	12	0.4	No
174	TGGGCGGAGCATCCGCCTCG	Rbbp4	NM_009030	13499	949	1.37973	-0.0970387					No	0	24	0.8	No
175	GATGTCACCCTGGCCGGGAC	Rela	NM_009045	11507	606	1.76158	0.0948544	0.116954	0.00604	0.0672402	19	Yes	11	37	1.23333	No
176	TGCGGCCATTCGCCCTGCGC	Rela	NM_009045	30258	1293	0.888621	0.0113634	0.033126	0.254079	0.47876	119	No	8	31	1.03333	No
177	GGAGCTCGGTGAAGTCGAGA	Rfx1	NM_009055	2621	148	0.845273	3.54e-05	-0.062205	0.409136	0.617768	151	No	0	25	0.833333	No
178	GGGCGCTTCCAGCATGCTAT	Rfx1	NM_009055	6000.5	306	0.682744	-0.0262876					No	1	21	0.7	No
179	CCGCCCAGCCAACCCTCTTC	Smarcc1	NM_009211	21318	1201	1.24094	-0.0336527					No	6	44	1.46667	No
180	CGGGCAGCCTCAGTCCGTAG	Smarcc1	NM_009211	10033.5	474	1.01651	0.239583	0.089982	0.050888	0.236785	49	No	9	39	1.3	No
181	CGCCTGGGCTCGGATCGACA	Terf1	NM_009352	10116.5	605	1.45	0.0506221	0.115689	0.006574	0.0672402	20	Yes	1	28	0.933333	No
182	TTTAGCAGTTCTCAGCCAAT	Terf1	NM_009352	1989.5	186	1.19108	-0.106884					No	6	25	0.833333	No
183	CTGTGGGAAGCCCGGACTTC	Tfam	NM_009360	9217	467	1.36796	-0.0316242					No	1	32	1.06667	No
184	GGCGGAGCCTGAGGCTAGGG	Tfam	NM_009360	5754.5	226	0.0923066	0.0414513	-0.14021	0.021213	0.155125	32	No	25	22	0.733333	No
185	TGGCTGGCGTTTCCCAGGCC	Usf1	NM_009480	9901	663	0.769856	-0.0381308					No	13	21	0.7	No
186	TGGGCACGGAGCCTTTGTTT	Usf1	NM_009480	3656	200	0.515634	-0.039844					No	15	24	0.8	No
187	CGCCGGGTTCCCTTAGCAAC	Xrcc1	NM_009532	9586	527	1.59727	0.117426	0.074797	0.085665	0.294246	66	No	3	23	0.766667	No
188	GTTGGGCCTCTCCGCGAGCG	Xrcc1	NM_009532	15916	906	1.24417	0.1001	0.102864	0.00369	0.0518231	16	Yes	5	37	1.23333	No
189	ACGTAGGAACTGATGCGTCT	Dnajc2	NM_009584	3157	189	0.233034	0.0521588	-0.105627	0.112851	0.352466	73	No	2	11	0.366667	No
190	GCATTGGCGCGAGGCCGTGG	Dnajc2	NM_009584	10123.5	921	0.620607	0.246206	-0.036046	0.253604	0.47876	120	No	8	11	0.366667	No
191	CCGAAGAGCTCTCCCTTGGG	Adnp	NM_009628	6537.5	315	1.54581	-0.00241104					No	55	35	1.16667	No
192	GGACTCATTGTCCAGCTGGG	Adnp	NM_009628	4461	345	0.427844	-0.00068					No	12	14	0.466667	No
193	ACAAGATCCAGACACGTCAG	Brca1	NM_009764	3092.5	135	0.959983	0.0261516	0.006807	0.932522	0.966432	217	No	1	21	0.7	No
194	ACGGAAGAGAAAGAATTTCG	Brca1	NM_009764	1206.5	65	0.138081	-0.0402927					No	0	17	0.566667	No
195	AGCTCGGCTGTTTCCGTGAG	Creb1	NM_009952	5614	259	0.534143	0.0241481	-0.083254	0.148995	0.371452	84	No	417	25	0.833333	No
196	GAAGGCCTTCGGCTACTTCC	Creb1	NM_009952	8092	548	1.55236	-0.00701142					No	1	31	1.03333	No
197	GGAGCGCGATTTAAAGGTGC	Gbx2	NM_010262	4184.5	151	1.10064	0.0109727	0.180279	0.022026	0.155125	33	No	0	30	1	No
198	TGGGCTACCGGCGCCACGGT	Gbx2	NM_010262	2522.5	168	0.474231	0.287594	0.070855	0.323291	0.551997	132	No	38	31	1.03333	No
199	AGCCACTGGGAGAATTGAAG	Lhx2	NM_010710	1471.5	68	0.586291	0.231531	-0.058858	0.595922	0.800878	169	No	6	22	0.733333	No
200	GGCTCAGCTCGCAGGCTTCG	Lhx2	NM_010710	9282	521	1.28635	0.076935	0.053978	0.216912	0.441027	112	No	5	26	0.866667	No
201	GACGTTTCCCTTCCGATTCC	Smad2	NM_010754	9628.5	432	0.704961	-0.0467067					No	0	18	0.6	No
202	GGGTGTGAGCACCGCGTCGG	Smad2	NM_010754	10041.5	688	1.39542	-0.0358472					No	1	22	0.733333	No
203	CGGCCAATCCGAAGGCGTGT	Msh6	NM_010830	8470.5	510	1.32838	-0.055044					No	2	19	0.633333	No
204	TGGAGCTCGCGGTGGCTACC	Msh6	NM_010830	8982.5	442	1.15485	0.244769	0.050605	0.274675	0.505048	124	No	3	19	0.633333	No
205	GATAGGTCGGTGAGGAGGCG	Nfatc3	NM_010901	4971	310	1.20933	-0.00719192					No	5	24	0.8	No
206	GCCAGAGCCCTGCTCCCTCT	Nfatc3	NM_010901	15438.5	938	0.768299	0.0503711	0.010301	0.754061	0.88221	194	No	125	24	0.8	No
207	AAGGCGCCTGCGTAGGCCTT	Nfya	NM_010913	5347.5	452	0.929703	-0.0156659					No	1	22	0.733333	No
208	GCGTGGTATATAATTCAGGG	Nfya	NM_010913	1101.5	66	0.0785415	-0.0090694					No	1	17	0.566667	No
209	AGCCTTTCCGCGTGGAGCTC	Nfyb	NM_010914	5882.5	325	0.580037	0.256381	-0.01219	0.815993	0.903212	205	No	5	25	0.833333	No
210	GCTCTGGATGTTCGCTCTTC	Nfyb	NM_010914	7593	476	0.817054	0.20588	0.001146	0.979181	0.992237	225	No	3	17	0.566667	No
211	CTATGAGGTTTACATGGTGG	Uhrf1	NM_010931	1810.5	84	0	0.473792	-0.145088	0.145975	0.371452	85	No	6	13	0.433333	No
212	GAGGGCTCTTGATTCCTGAT	Uhrf1	NM_010931	2186	171	0.695545	-0.00896686					No	0	17	0.566667	No
213	CCGCCCGGAGACCGCCATGA	Nrf1	NM_010938	15930	886	1.43958	-0.0317803					No	9	23	0.766667	No
214	GCGAGGCCAGCACGGCTCTG	Nrf1	NM_010938	14036.5	746	0.963807	-0.0103042					No	5	17	0.566667	No
215	GGCGCAGGGCTGAGAGTGCG	Phf2	NM_011078	11003.5	677	1.14877	0.00880737	0.084037	0.029153	0.178344	37	No	5	25	0.833333	No
216	TTTGTGTCCCGCGCGCGGCC	Phf2	NM_011078	12929	1141	1.52132	0.00304933	0.135434	9.1e-05	0.0041496	5	Yes	3	43	1.43333	No
217	GCCTCGGGAGAGGAAGGAAC	Pou2f1	NM_011137	3020.5	138	0.971095	-0.029673					No	2	27	0.9	No
218	TGCGCACCGCGCGCGCAGGG	Pou2f1	NM_011137	18711	868	1.06685	-0.0450678					No	262	33	1.1	No
219	GACGGCGCGGGCCGGGTGCG	Rest	NM_011263	20166	1689	1.01914	0.071455	0.024572	0.359532	0.593041	138	No	19	20	0.666667	No
220	GGCGCGCGCGGACGGCGAGG	Rest	NM_011263	14552.5	636	0.561363	-0.089305					No	258	33	1.1	No
221	AGTGAGATGCCACGCAGCTT	Sub1	NM_011294	4526	286	0.963139	0.0907966	-0.020933	0.703082	0.857234	186	No	1	14	0.466667	No
222	CGTGCCATTGGGCGGAGCCA	Sub1	NM_011294	7441.5	503	1.08801	-0.00285668					No	7	20	0.666667	No
223	CCCGAGTTTAGGAAGAGGAG	Smarca2	NM_011416	1606	50	1.83605	0.0256588	0.06238	0.63414	0.823752	173	No	5	43	1.43333	No
224	GCGTCTTCCGGCGCCCGTGG	Smarca2	NM_011416	17449	1531	0.922003	0.104036	0.01958	0.478688	0.68213	160	No	46	13	0.433333	No
225	CTGGGCTCGGGCGCAGGAGC	Sox2	NM_011443	9048	841	1.05482	0.0906165	0.030767	0.376693	0.600601	142	No	452	30	1	No
226	GGCGGCCAATCAGCGAGCGC	Sox2	NM_011443	13240.5	786	1.30466	0.00241612	0.067394	0.067909	0.266953	58	No	17	29	0.966667	No
227	GAGTGATTGGGAGCTGGAGT	Tbx3	NM_011535	1836	124	0.0900477	-0.0887291					No	2	9	0.3	No
228	GCGAGGGAGGATCAAGAAGA	Tbx3	NM_011535	1883	74	1.33765	-0.125906					No	1	18	0.6	No
229	GCCACGGCAGAGCAAAGCGC	Trim28	NM_011588	11045	329	2.43361	0.120714	0.246588	9e-06	0.000684	3	Yes	49	41	1.36667	No
230	GCGGCAGCCTGGCCTATAGT	Trim28	NM_011588	9347	418	1.54019	0.0801782	0.111707	0.020483	0.155125	34	No	33	29	0.966667	No
231	CCGCCGGAGCTGAGGCCCGC	Nr2c2	NM_011630	25918	1513	1.20917	0.0135872	0.082009	0.005284	0.0669307	18	Yes	4	39	1.3	No
232	CTCGGCGCGGCGCCAGGCAA	Nr2c2	NM_011630	11102.5	701	0.947621	0.0140358	0.017433	0.636761	0.823752	174	No	39	23	0.766667	No
233	CATGATGCTGGAGGGTTTCC	Tulp3	NM_011657	4283	236	1.2357	0.132952	0.041877	0.499253	0.702652	162	No	6	35	1.16667	No
234	TGGGCGTCGGCGACAGTGCG	Tulp3	NM_011657	9173.5	588	1.79909	-0.0584974					No	7	41	1.36667	No
235	AAAGATACCAATGAGAGCGC	Ybx1	NM_011732	2318.5	168	0.554371	0.0887171	0.02446	0.736233	0.878854	191	No	14	19	0.633333	No
236	GCCTATTGGCTCACGCTCCG	Ybx1	NM_011732	11824.5	633	1.37742	0.0136044	0.119572	0.003864	0.0518231	17	Yes	16	38	1.26667	No
237	ATGTATGATTTGGCTCCTAT	Esrrb	NM_011934	1559.5	90	0.128061	0.0015811	-0.121123	0.209041	0.429382	111	No	0	26	0.866667	No
238	TTAAAGTGACAGAATCGAGC	Esrrb	NM_011934	1098	42	0.19718	-0.0541414					No	0	17	0.566667	No
239	CGTCTGCGCAGGCGTGGAGT	Mbd3	NM_013595	5973	241	0.0570775	-0.061858					No	10	24	0.8	No
240	TGATTGGCTTCACAGCCTTG	Mbd3	NM_013595	4080	186	1.16642	-0.0988775					No	1	27	0.9	No
241	ATCTGCCTGTGTCTTCCAGA	Pou5f1	NM_013633	4579	186	0.20529	0.153714	-0.082069	0.223259	0.442635	115	No	716	31	1.03333	No
242	GTCTGGACAGGACAACCCTT	Pou5f1	NM_013633	4904.5	204	0.0221543	0.0914063	-0.130277	0.041932	0.212455	45	No	679	32	1.06667	No
243	GCGGTCGGCTCCAAGCTGGT	Mga	NM_013720	14062	824	1.65538	-0.0904868					No	19	49	1.63333	No
244	TACGGCTTCGGCTCCGTGGG	Mga	NM_013720	6774.5	361	0.569393	-0.0848446					No	0	15	0.5	No
245	ACAAATGGACTGGGCATTCT	Prmt5	NM_013768	2922	350	0.442582	0.0446115	-0.022072	0.654585	0.833997	178	No	1	21	0.7	No
246	ATGAGAGTCTGTCATTGGTG	Prmt5	NM_013768	1568	118	0.0577767	-0.0817185					No	1	20	0.666667	No
247	GAATTAAGTCCTCTTGCTGC	Mtf2	NM_013827	5672	362	1.26929	-0.0498611					No	2	26	0.866667	No
248	GCTCACTATTGTGTCTGCAC	Mtf2	NM_013827	5020	320	1.36192	0.0963835	0.041604	0.434345	0.642405	154	No	1	32	1.06667	No
249	GGCCAGCAAAGTTTGGCTGG	Smad3	NM_016769	6398.5	403	1.51148	0.0184703	0.049601	0.312678	0.548389	130	No	0	23	0.766667	No
250	TCTGCGCACCAAAGCCATCC	Smad3	NM_016769	8903.5	371	1.6262	0.183497	0.08763	0.081737	0.286708	65	No	5	37	1.23333	No
251	TCGGCTGAAGCGGCGCGCTC	Ybx2	NM_016875	10699	624	0.873257	-0.0111395					No	1	19	0.633333	No
252	TGGCCTCGGCTCAGGGCCCG	Ybx2	NM_016875	12416	763	1.30595	-0.0160436					No	1	31	1.03333	No
253	TCTCTAGGAGAAAGGAAGCT	Rfx5	NM_017395	1213.5	65	0.0747923	0.00842763	-0.17078	0.13223	0.371452	86	No	3	21	0.7	No
254	TTTAGAGAAGGCAAGTGGTG	Rfx5	NM_017395	1368	95	0.225355	-0.0183445					No	1	13	0.433333	No
255	ATCACCCACAATTTATGACC	Smarcal1	NM_018817	2597.5	148	0	0.0197423	-0.132594	0.07781	0.279093	61	No	0	16	0.533333	No
256	ATTTGAGAGGCGTAACGTTG	Smarcal1	NM_018817	1682	117	0.621825	-0.0123859					No	0	26	0.866667	No
257	GGCCGCTGCTGATCCCGGGC	Nfat5	NM_018823	17304	878	1.2129	0.129153	0.072381	0.037674	0.19976	42	No	81	35	1.16667	No
258	TCCGGGAGCCCGGAAGAGCC	Nfat5	NM_018823	9025.5	666	0.714181	0.0615142	0.01252	0.741033	0.879977	192	No	2	20	0.666667	No
259	AGAGTATGCATGTGTGAAGT	Setdb1	NM_018877	722.5	69	0.113971	0.0957614	-0.150659	0.171216	0.373566	100	No	0	11	0.366667	No
260	GCAATAAATTTGGTCCCTTC	Setdb1	NM_018877	3429.5	188	0.0434338	-0.00244377					No	1	14	0.466667	No
261	AACTCATATGGGTTGGAGGG	Arid3b	NM_019689	1249.5	49	0	-0.0406576					No	36	18	0.6	No
262	TCATCCTGAAAGTCAGGGTT	Arid3b	NM_019689	2154.5	156	0.288987	-0.0403312					No	2	22	0.733333	No
263	CGCACGCACAGCAGCCCTCC	Foxo3	NM_019740	16150	894	1.06787	0.0237682	0.099308	0.005832	0.0672402	21	Yes	9	34	1.13333	No
264	TGTGCGCCCTCGCGCCTGCG	Foxo3	NM_019740	31196.5	1378	1.39058	-0.0301104					No	7	29	0.966667	No
265	CTGGAGCTCCGCACCCGTTT	Snd1	NM_019776	9914	768	0.921531	0.0594353	0.008843	0.803565	0.898102	204	No	4	15	0.5	No
266	TTCATAAAGAGAGTGCCTAT	Snd1	NM_019776	1476.5	71	0.077107	0.0124498	-0.15033	0.166059	0.373566	101	No	0	16	0.533333	No
267	AGCGGCGGGCGCAACTGCCC	Brd4	NM_020508	18643.5	1166	0.660109	-0.0809377					No	3	21	0.7	No
268	ATGGCGGCGGCAGGAAGTGC	Brd4	NM_020508	10012	409	1.35725	-0.0923273					No	6	28	0.933333	No
269	GAACTGTTTAAAGACAAGCG	Smarce1	NM_020618	2005.5	138	0.511032	0.286025	-0.034679	0.665153	0.835288	181	No	1	27	0.9	No
270	TGAACTGGCCCTCCTGGGAA	Smarce1	NM_020618	5787	246	1.04132	0.189297	0.043278	0.474733	0.680749	158	No	82	36	1.2	No
271	ATTGGTCAGATCCTCGGGCG	Pias4	NM_021501	7604.5	477	1.31739	-0.0592389					No	1	31	1.03333	No
272	CTCCCGCCTCTCAGACGCGG	Pias4	NM_021501	14546.5	1044	1.48692	-0.0666438					No	0	30	1	No
273	CGGGCGAGCGCAAGCACGAC	Carm1	NM_021531	10858	517	0.789187	-0.013164					No	2	20	0.666667	No
274	CTCCCTCAGGCGCCAGGAGG	Carm1	NM_021531	9981.5	199	1.00174	-0.0315349					No	19	31	1.03333	No
275	GGCTCCACTTTGGCGCCTGA	Ing3	NM_023626	10921	541	1.12287	-0.0456154					No	1	29	0.966667	No
276	TCTGCAGCGATGACGTCAAC	Ing3	NM_023626	4245.5	225	0.206978	-0.062933					No	1	22	0.733333	No
277	GGGAGTTCACGGGAAGTGGA	Mphosph8	NM_023773	3073	173	0.0874268	0.0807119	-0.136525	0.04963	0.235742	48	No	1	16	0.533333	No
278	GGGCGGGTCGACGGACTCTG	Mphosph8	NM_023773	12748	663	1.04976	0.299635	0.078222	0.045908	0.222703	46	No	4	18	0.6	No
279	CTCCTTCCGTGGAGACGCGG	Mgea5	NM_023799	9760.5	794	1.46607	-0.0327452					No	53	30	1	No
280	GACGAGCGAAGGCGCCTCCT	Mgea5	NM_023799	12339.5	886	0.909316	-0.0488916					No	6	19	0.633333	No
281	CAGCGCGCTGGCGGCCATGG	Phf10	NM_024250	13542.5	1124	0.727209	0.409087	-0.024546	0.40467	0.615098	148	No	25	17	0.566667	No
282	GTCAGCCGGCCGCAGCTGCG	Phf10	NM_024250	19710	1029	0.898982	-0.0772846					No	2	20	0.666667	No
283	GCTCATGAATAGTGAGCGCG	Ing5	NM_025454	3056.5	133	0.0270486	-0.0298414					No	0	9	0.3	No
284	TTGCCCTGAGGGAACGCGGA	Ing5	NM_025454	6050.5	358	1.5741	0.0811345	0.145113	0.006783	0.0672402	22	Yes	7	36	1.2	No
285	TCCTCCGCAGTACTTTATTT	Hmg20a	NM_025812	1476	91	1.23336	-0.0202172					No	1	20	0.666667	No
286	TCTGTCAAGCTGTGAGACGA	Hmg20a	NM_025812	2378	92	0.454076	-0.0414133					No	1	20	0.666667	No
287	GCGCGGCCCGGACCTTGGAC	Carhsp1	NM_025821	14632	674	0.709361	0.292874	-0.000715	0.984682	0.993396	226	No	2	19	0.633333	Validated by individual CRISPRa + bulk RNA-seq
288	TCCAGCCGCTGCCGAGTCCC	Carhsp1	NM_025821	15818	1003	0.982745	0.949604	0.040885	0.218579	0.441027	113	No	38	16	0.533333	No
289	AGGTTCATAGGCCAGAGCAG	Mina	NM_025910	1817	138	1.4101	0.24046	0.073238	0.361547	0.593041	139	No	2	25	0.833333	No
290	GAAGGCCTGTAGCTGTAGGC	Mina	NM_025910	3963	130	0.0782557	0.363228	-0.143291	0.07407	0.279093	62	No	1	15	0.5	No
291	TAAGTCCTTGCGGTCACTTC	Hat1	NM_026115	4710	208	1.80321	-0.0415491					No	1	25	0.833333	No
292	TTCTCCCTCTCATTGGTTCG	Hat1	NM_026115	2923.5	260	0.993757	0.00743231	0.101772	0.086467	0.294246	67	No	0	32	1.06667	No
293	CCTGTGGAACTACATGTCCC	Calcoco1	NM_026192	5582	369	0.962352	-0.022023					No	0	24	0.8	No
294	GGGCGGTGATGGACTCAGCG	Calcoco1	NM_026192	6743.5	502	1.55308	-0.00656699					No	0	32	1.06667	No
295	AGGAAGCCACGCTCCCAGTC	Rnmt	NM_026440	8482	642	0.998246	0.496115	0.052591	0.179159	0.381759	106	No	16	25	0.833333	No
296	CCGGGACTTAGTCAATTCCA	Rnmt	NM_026440	3589.5	366	0.335081	0.33101	-0.104702	0.028965	0.178344	38	No	28	13	0.433333	No
297	GAGCGAAGGCAGGTCTGCCG	Smyd2	NM_026796	14681.5	930	0.887182	0.366626	0.020433	0.529853	0.736625	164	No	3	15	0.5	No
298	GCACGCGCGTCACGGGAGGG	Smyd2	NM_026796	9732	270	1.22837	-0.0784859					No	75	34	1.13333	No
299	AATTAGACCATGGAGGAACA	Spata3	NM_027029	934	60	0.105189	0.0271732	-0.150116	0.203596	0.421999	110	No	2	14	0.466667	No
300	GTCTTTGGGCCTAAGAGAAC	Spata3	NM_027029	1844	112	2.1972	-0.000382					No	0	38	1.26667	No
301	CAGGTCCTGTGAGCATGCGC	Smyd3	NM_027188	11192	678	0.868572	0.0504802	0.031945	0.401941	0.615098	149	No	2	18	0.6	No
302	TGTACGCAAGCGCAGGACGC	Smyd3	NM_027188	5295	322	0.624935	0.0440062	-0.030153	0.566608	0.773573	166	No	1	17	0.566667	No
303	GGTGGGAGAAGTGCTTGTGG	Zmynd8	NM_027230	3599	265	0.841891	0.00598438	-0.048795	0.390559	0.605765	145	No	1	14	0.466667	No
304	TTTGCTGGAGCAGGTCAGGC	Zmynd8	NM_027230	5329	359	0.996809	-0.0628796					No	0	30	1	No
305	ACCGGAGCCGACGCGAACCG	Atad2	NM_027435	15487.5	865	1.4153	0.48733	0.14137	0.000163	0.006194	6	Yes	17	34	1.13333	No
306	CTCCTCCAATCCGAAGAGCG	Atad2	NM_027435	5476.5	316	1.8395	-0.0805997					No	0	31	1.03333	No
307	GCCGCCTCGGCGCGGGATTG	Prdm16	NM_027504	18109.5	1226	1.02309	-0.00784535					No	128	25	0.833333	No
308	GGTGAAGACCGAGAAGGCCT	Prdm16	NM_027504	4088	183	0.60391	0.0129641	-0.101735	0.135408	0.371452	87	No	7	18	0.6	No
309	CTGCTCGTACTGCCTCGCCC	Taf3	NM_027748	16118	1136	0.497803	0.00197467	-0.001412	0.961758	0.984125	222	No	5	20	0.666667	No
310	GGCCGAGAGATAGGCGGCCC	Taf3	NM_027748	7704	438	1.85173	-0.0783153					No	6	41	1.36667	No
311	ACGTTTCCGAGTGAGACAGC	Ints12	NM_027927	3898.5	240	1.28379	-0.0648802					No	0	24	0.8	No
312	GAAACAAAGGTTCCCGCAAC	Ints12	NM_027927	4462	229	1.31276	0.170247	0.061632	0.324419	0.551997	133	No	4	23	0.766667	No
313	CCAGGGTGCTGATCAGCCAT	Setd3	NM_028262	5455	333	1.80547	-0.0381109					No	1	52	1.73333	No
314	CTTCGGATACGGCTCCGCCC	Setd3	NM_028262	12926.5	979	1.31579	-0.0434086					No	14	31	1.03333	No
315	CCACTCTCTCGACTGCCAGA	Zfp655	NM_028298	8906.5	623	0.336226	-0.02102					No	1	15	0.5	No
316	GGCGACGGAAGTCCACGGGA	Zfp655	NM_028298	6675.5	276	0.324851	0.0844411	-0.092179	0.095977	0.317141	69	No	36	25	0.833333	No
317	CTGCGGCGGAGGAGCGCGAT	Tdrkh	NM_028307	7796	398	0.861475	0.0143744	-0.001974	0.96686	0.984125	223	No	1	19	0.633333	No
318	TTGGTGAGGATGCGCTGCGG	Tdrkh	NM_028307	6747	423	1.23408	-0.0225634					No	0	14	0.466667	No
319	CTCCAAGTGGAGTATCCCTG	Trmt11	NM_028604	4154	77	0.123634	0.0227617	-0.147842	0.156065	0.373566	102	No	0	17	0.566667	No
320	TAAGGGCAAGAGTGAGATCC	Trmt11	NM_028604	2578	155	2.11501	0.103992	0.135483	0.078342	0.279093	63	No	4	27	0.9	No
321	GTTGAGGGTGGGACCAGAAG	Dppa4	NM_028610	2402.5	77	0	0.240579	-0.152054	0.14461	0.371452	88	No	1	22	0.733333	Validated by individual CRISPRa + bulk RNA-seq
322	ATCACAATTTTGTTGAGGGT	Dppa4	NM_028610	1696.5	108	0.116459	0.00837518	-0.100958	0.251463	0.47876	121	No	0	20	0.666667	No
323	ACACAGGAGGACCCTCCCTC	Dppa2	NM_028615	10653	331	2.08542	0.49999	0.234945	2.5e-05	0.001425	4	Yes	20	50	1.66667	Validated by individual CRISPRa + bulk RNA-seq
324	CCGGATGCAGAAATAGCAGC	Dppa2	NM_028615	4205.5	115	2.64037	0.182845	0.276579	0.00198	0.037563	10	Yes	6	52	1.73333	No
325	GGATGTGCACAGTGATTTAG	Elp3	NM_028811	1543.5	85	0.010395	0.0792605	-0.1335	0.178389	0.381759	107	No	0	13	0.433333	No
326	TAGACGCTTCTCCAAGAAGC	Elp3	NM_028811	3284.5	213	0.334282	-0.0968034					No	0	20	0.666667	No
327	ACCATACGTTCCGGGAAGCA	Cxxc1	NM_028868	4926.5	452	0.709143	-0.0258243					No	4	12	0.4	No
328	TCGCAACGTCGAAGCAAATG	Cxxc1	NM_028868	2975	185	2.82904	-0.0278012					No	1	30	1	No
329	CCTGGACAGGCACGTGTTTA	Tdrd9	NM_029056	3969	242	1.15937	0.0140549	0.031868	0.597146	0.800878	170	No	4	20	0.666667	No
330	GGCCAGGCCCTGCATGCACG	Tdrd9	NM_029056	12459	817	0.897196	0.00108805	0.009772	0.77505	0.884783	199	No	1	16	0.533333	No
331	GCTGGCGTAACGATGGGATG	Chd5	NM_029216	3216.5	248	0.429066	0.0613348	-0.0851	0.144989	0.371452	89	No	2	17	0.566667	No
332	GTTAACAGCCGAGAACAAGT	Chd5	NM_029216	1532.5	74	0	0.0755003	-0.147988	0.16395	0.373566	103	No	0	25	0.833333	No
333	CGGATGAGGCCTTTCGGAGG	Ep400	NM_029337	5091	192	1.00983	0.656485	0.003022	0.964058	0.984125	224	No	32	29	0.966667	No
334	GCTGTATGCAGGAGGTGCGT	Ep400	NM_029337	5123.5	239	0.397121	-0.0672045					No	0	20	0.666667	No
335	ATCGCGGCGACACGCGAGCG	Cdyl2	NM_029441	12345	655	0.985995	-0.0723077					No	0	23	0.766667	No
336	TTTGCAGAATGACAGGCTTG	Cdyl2	NM_029441	2111	163	2.49281	-0.108476					No	1	23	0.766667	No
337	CTGGCTCCGGGCCAGCTGGC	Tsc22d4	NM_029805	13112	1042	1.08674	-0.0321997					No	0	29	0.966667	No
338	GTGAGCAGGCCCGAGAAGGC	Tsc22d4	NM_029805	8193	278	1.80029	0.332423	0.148745	0.010851	0.0989611	25	Yes	2	38	1.26667	Validated by individual CRISPRa + bulk RNA-seq
339	GGAGCGCAGCCCTGGTCACG	Stk31	NM_029916	12464	647	0.781929	0.00156979	-0.007022	0.853219	0.923603	210	No	0	13	0.433333	No
340	GTGCTGCTGCGCTATAGCGG	Stk31	NM_029916	5934.5	438	0.866274	0.0692947	0.004156	0.927186	0.966432	218	No	4	20	0.666667	No
341	AAGGGATTTGTAGTCTGTGC	Phf23	NM_030064	2015	84	2.00618	-0.0529143					No	0	27	0.9	No
342	CCTCCGGAACTTCAGTTCCC	Phf23	NM_030064	8447.5	648	0.886415	-0.10543					No	5	27	0.9	No
343	AACTGCGCGCTGAGCTTGTC	Brd8	NM_030147	5181	362	0.486635	-0.0023896					No	1	14	0.466667	No
344	CTGCGCGGGTGGGTAGAAGC	Brd8	NM_030147	3457.5	273	1.29826	0.105241	0.064515	0.259678	0.4853	122	No	2	26	0.866667	No
345	GTGGGTTCCGCGTGCCGCGG	Zcchc4	NM_030185	20060	1027	1.23069	-0.0225891					No	1	27	0.9	No
346	TCTCACTCTGGGTCTGACGG	Zcchc4	NM_030185	6304	387	0.224465	-0.0113824					No	1	15	0.5	No
347	CTTTAAGGGAGCTCGGTCTG	Trps1	NM_032000	5327.5	367	0.542509	0.140598	-0.058475	0.227705	0.447558	116	No	4	13	0.433333	No
348	GTGCGGCCGGCCGGTCCCGC	Trps1	NM_032000	32014.5	1795	0.78654	0.155688	-0.005184	0.833675	0.913836	208	No	6	19	0.633333	No
349	ACGCCAATTGGGCGCCATGT	Jmjd6	NM_033398	6657	409	0.827136	-0.0738274					No	0	22	0.733333	No
350	GCGTAGGCCAAAGCAGGGAG	Jmjd6	NM_033398	3885	231	0.226625	0.11314	-0.108539	0.071715	0.277136	59	No	157	19	0.633333	No
351	CTGCGGCCCTGCTGCTGCTC	Aff4	NM_033565	16169	1090	0.679468	0.222925	-0.011254	0.702397	0.857234	187	No	1	17	0.566667	No
352	TGGCCGCGGCCCATGTGACC	Aff4	NM_033565	10133.5	440	1.01599	0.0623777	0.032855	0.471839	0.680749	159	No	1	25	0.833333	No
353	GCGTAGGTAGCTGTCCTGGT	Smarca5	NM_053124	6794	344	1.96642	0.500609	0.162508	0.002416	0.0420334	14	Yes	19	58	1.93333	Validated by individual CRISPRa + bulk RNA-seq
354	TGGAGAAGAGAATCCACTCC	Smarca5	NM_053124	3120	62	2.42908	0.389477	0.237092	0.045141	0.222703	47	No	3	31	1.03333	No
355	CTCAGGGACGGCTGTCGCGA	Baz2a	NM_054078	9638.5	542	0.943035	-0.0199643					No	1	15	0.5	No
356	GACGGCGGGTGGCGTCTCCT	Baz2a	NM_054078	17217	1549	0.452254	-0.0969593					No	240	16	0.533333	No
357	CGCGGCCTCGGCGGCCTCGG	Mta1	NM_054081	20979.5	1400	1.27017	-0.0315674					No	1	25	0.833333	No
358	GGGACGGGAGGGCCGCGGCG	Mta1	NM_054081	14433.5	837	1.22687	1.22e-05	0.114209	0.00197	0.037563	11	Yes	21	32	1.06667	No
359	CCTTACTAAACTATCTGCCT	Ing4	NM_133345	1510.5	102	0.0919801	-0.0665776					No	1	20	0.666667	No
360	CGGAAGTTCAGGTACGGAAA	Ing4	NM_133345	1768	83	0.0548862	-0.00481849					No	0	12	0.4	No
361	AGTAAAGCATAAACCACAAG	Acaca	NM_133360	1151	58	2.94162	0.00732893	0.281874	0.022955	0.155125	35	No	0	33	1.1	No
362	TCTTGTGTGTTCTCATCTAT	Acaca	NM_133360	1261.5	134	0.0480596	-0.0404919					No	2	14	0.466667	No
363	CCGAGGCGCCGGCGCTTACA	Prmt3	NM_133740	15626.5	945	1.42744	0.0825354	0.071756	0.037373	0.19976	43	No	15	25	0.833333	No
364	CGACTTATCGCAGCGCCCTC	Prmt3	NM_133740	14804	843	0.974244	-0.0427154					No	7	23	0.766667	No
365	GCCCTCCTGCGGAGCGATCT	Lbr	NM_133815	10757.5	609	1.42895	0.0541892	0.079189	0.052056	0.237375	50	No	3	32	1.06667	No
366	GGACGCCGGACGCTCACGAG	Lbr	NM_133815	11293	316	1.02404	0.301255	0.014921	0.781456	0.886428	201	No	8	26	0.866667	No
367	ACATTTCCCAGAGTGTTCCG	Nfxl1	NM_133921	6341.5	317	0.789706	0.0546455	-0.018125	0.728128	0.877423	188	No	4	15	0.5	No
368	GGCGGTGGGCGCCGTCGGTA	Nfxl1	NM_133921	16397	644	0.641131	0.0263347	0.003358	0.92927	0.966432	219	No	3	28	0.933333	No
369	GCTACAGCCGCCGAGCGTCG	Psip1	NM_133948	11441	477	1.27697	-0.0634743					No	0	40	1.33333	No
370	TGGTACGGCCCAGCGCTAGC	Psip1	NM_133948	7704	385	0.589798	-0.0823741					No	0	19	0.633333	No
371	CCGAGGGTCCCACGCTGGAG	Mbtd1	NM_134012	11382.5	474	0.675134	0.120227	-0.011405	0.792469	0.891419	202	No	616	29	0.966667	No
372	CTAATGTTGTTGATATCCTG	Mbtd1	NM_134012	1679	119	0.948282	0.0289707	-0.00525	0.950684	0.980796	221	No	1	31	1.03333	No
373	GCTCCCGGAGCTGGTTAGTC	Ybx3	NM_139117	7743.5	434	0.83612	0.048741	-0.018367	0.684677	0.849135	184	No	1	18	0.6	No
374	GGCGCCCGCGCTACTCGGCA	Ybx3	NM_139117	16399	688	0.897672	0.390422	0.018215	0.630213	0.823752	175	No	33	33	1.1	No
375	AAGACCGGTTCTGGAGAGAA	Satb2	NM_139146	1430.5	102	1.00739	0.0870286	0.054193	0.555511	0.767615	165	No	3	26	0.866667	No
376	GGAAAGGAGGACTCCTCCAA	Satb2	NM_139146	4316	96	2.61798	0.0585722	0.133282	0.165765	0.373566	104	No	31	36	1.2	No
377	ATTTGGTAAGAGATGGCTTT	Plac8	NM_139198	1687.5	153	0.929764	1.24315	-0.02389	0.75075	0.88221	195	No	6	26	0.866667	No
378	TTTCCTCCTTACAATTCCAA	Plac8	NM_139198	1553.5	157	0	1.10281	-0.138995	0.056906	0.252111	55	No	4	18	0.6	No
379	GAACTGGCTGGGATTGCGCA	Dppa3	NM_139218	7910.5	377	1.32251	1.83416	0.072532	0.146942	0.371452	90	No	146	46	1.53333	No
380	TTAGCATTAAAGTAGCCTGG	Dppa3	NM_139218	1613.5	84	0.624737	0.538358	-0.086706	0.385544	0.605765	146	No	1	19	0.633333	No
381	CAGAATAAAGTTCCTCATGT	Gatad2b	NM_139304	1749.5	147	1.8527	-0.11098					No	1	36	1.2	No
382	GTGAAGTGAAAGAAATGCTG	Gatad2b	NM_139304	870.5	34	0	-0.122694					No	0	16	0.533333	No
383	CCCAATTTGGTCAGCAGGCG	Cbx7	NM_144811	7337	464	1.30024	-0.124808					No	2	28	0.933333	No
384	GTGCCTCTGAAAGCGCCCAG	Cbx7	NM_144811	10000.5	399	0.868651	-0.0887498					No	10	33	1.1	No
385	GGTGAATTTAGGCGTTCACC	Csde1	NM_144901	3068.5	162	0.753324	-0.121294					No	0	19	0.633333	No
386	TAGTGACTCTGCTGCGACGC	Csde1	NM_144901	5901.5	344	0.494106	-0.110141					No	2	15	0.5	No
387	GCGATCGCCGCTATGGAGGC	Prmt7	NM_145404	7572.5	208	1.6831	0.0036828	0.081367	0.235253	0.458442	117	No	9	33	1.1	No
388	TCCATCCAGTTCAGCGGGCG	Prmt7	NM_145404	6034.5	430	1.08654	-0.0632589					No	0	16	0.533333	No
389	CGCGTGCAGCCGGGAGGAGG	Ehmt2	NM_145830	7980.5	200	0.432253	-0.0608723					No	18	31	1.03333	No
390	GGGCGCAGCGGGCGTTGCAG	Ehmt2	NM_145830	10712.5	343	1.09568	0.142509	0.048808	0.348966	0.580761	137	No	25	27	0.9	No
391	CCTCCCTTTCCCTCTGGCTC	Lin28a	NM_145833	13496	644	1.17998	0.406385	0.063696	0.105455	0.333941	72	No	122	39	1.3	No
392	GTCAGAGACCAGAGCAGTGG	Lin28a	NM_145833	3836.5	364	1.01894	0.641459	-0.005224	0.915866	0.966432	220	No	111	13	0.433333	No
393	GCCGGGAAATCCCACCGCAC	Chd4	NM_145979	15082.5	698	0.907304	-0.0403185					No	2	14	0.466667	No
394	TATTATGGGCTGTCCGTGGG	Chd4	NM_145979	2875	118	0.0327694	-0.0202285					No	5	14	0.466667	No
395	CGCCGCCGAGGAGGAGGAGG	Chd3	NM_146019	6231	94	0.111942	0.0550886	-0.144358	0.125958	0.371452	91	No	17	17	0.566667	No
396	GGTGGTGGTGGTAGCGGTGG	Chd3	NM_146019	5282.5	194	0.964523	0.300672	0.033496	0.617001	0.822668	171	No	18	31	1.03333	No
397	GCGCACGCCGTCCTGACGCT	Tdrd7	NM_146142	19544.5	978	1.1608	-0.000153					No	2	23	0.766667	No
398	TCACACGCGGACCTCGAAGT	Tdrd7	NM_146142	4847	231	0.472244	0.359977	-0.054617	0.367793	0.598977	140	No	10	27	0.9	No
399	AGCAGCCTTGATAGCTCCGG	E2f4	NM_148952	8639	338	1.9077	-0.0792873					No	3	26	0.866667	No
400	GCTGCCCTAAGGAGTTGTTT	E2f4	NM_148952	3749.5	281	0.538622	0.0822113	-0.026777	0.629461	0.823752	176	No	3	9	0.3	No
401	CTCTCGCGAGATGCCAGAGT	Cdc5l	NM_152810	4095.5	243	0.606724	0.0902316	0.008218	0.891631	0.952028	214	No	7	31	1.03333	No
402	CTTGACCGGGAACGCAGTGA	Cdc5l	NM_152810	5187.5	357	0.827118	0.114765	0.015618	0.756558	0.88221	196	No	3	30	1	No
403	AGAGGTTAACTGAAGCATTA	Kdm5b	NM_152895	84	9	0	0.195286	-0.169411	0.578387	0.784954	168	No	0	17	0.566667	No
404	TAGACTGTTAACTTCTTGAG	Kdm5b	NM_152895	477.5	36	1.42426	0.0884582	-0.053633	0.72548	0.877423	189	No	10	37	1.23333	No
405	GAATTGTCCTGTGACCAGCC	Pms1	NM_153556	5864.5	395	1.26292	0.00055	0.02248	0.639492	0.823752	177	No	0	17	0.566667	No
406	GCACCAGTAGCTCTAGCCAG	Pms1	NM_153556	4900.5	234	0.378113	0.0841795	-0.034582	0.56603	0.773573	167	No	1	35	1.16667	No
407	CTCGGAAGGCGGAGCGGGTG	Smndc1	NM_172429	6677.5	236	1.66071	0.0285791	0.108376	0.077227	0.279093	64	No	5	28	0.933333	No
408	GCAATCGCAGGCTGCTGAGA	Smndc1	NM_172429	6871	401	0.888208	0.110641	0.037829	0.436391	0.642405	155	No	2	32	1.06667	No
409	GGCAGCGGCAAGTCTGACTC	Wdhd1	NM_172598	10137	648	1.14211	0.109971	0.033848	0.383029	0.605765	147	No	4	22	0.733333	No
410	GTGGGAGCCGAACCCGGAAG	Wdhd1	NM_172598	4914.5	225	0.369225	-0.00951792					No	3	16	0.533333	No
411	ATGACGAAGTCCAGTCAACC	Phf13	NM_172705	4958.5	275	1.37098	-0.0119021					No	1	29	0.966667	No
412	TAGTCCCTAGCGTTGCGCCC	Phf13	NM_172705	7410.5	480	0.644416	-0.0210181					No	0	11	0.366667	No
413	CCCGCCCACCGCCGGTTCCC	Fbxl19	NM_172748	37665.5	3300	1.05506	-0.0466826					No	75	33	1.1	No
414	CTTCCCAGCTCCAACTGCCC	Fbxl19	NM_172748	17627	1239	0.782168	-0.0256071					No	17	20	0.666667	No
415	CCGGGACGGCCGGCGAGCTC	Tox3	NM_172913	12548	537	0.809756	0.00104673	0.010885	0.793676	0.891419	203	No	1	16	0.533333	No
416	GGTGCGCGGCGAAGCTGGGA	Tox3	NM_172913	7013.5	541	0.797846	0.0207606	-0.004665	0.910487	0.96554	215	No	10	21	0.7	No
417	AGACGCTAAGGGTGGAAGAA	Hspbap1	NM_175111	1844	73	0.551735	0.0434484	-0.046511	0.665899	0.835288	182	No	2	24	0.8	No
418	GGCGCTGGGCGTGGCCACGC	Hspbap1	NM_175111	18276	1200	0.776004	-0.0783107					No	2	21	0.7	No
419	GAAGGAGGGAGCGGGAGGCC	Arid2	NM_175251	6608.5	447	0.751333	0.0585652	0.008492	0.850527	0.923603	211	No	14	19	0.633333	No
420	GAGGCGGCGAGGCAGGGTGG	Arid2	NM_175251	7890	400	1.37593	-0.0255319					No	75	29	0.966667	No
421	AGCGCATCACAATCACTTCC	Zfp513	NM_175311	5187	237	2.07375	-0.0595455					No	1	35	1.16667	No
422	TCCTAGTTCGTATATGGAGG	Zfp513	NM_175311	579	31	0.0162579	0.0787741	-0.163324	0.32007	0.551997	134	No	5	18	0.6	No
423	GCAGCTTTCACGCAGTCTCC	Mysm1	NM_177239	11925.5	812	1.22847	0.0824181	0.058434	0.09852	0.31912	70	No	7	29	0.966667	No
424	GCCTTGGCGTGGCGCACTTC	Mysm1	NM_177239	13920.5	713	1.41244	0.0369834	0.126495	0.00154	0.037563	12	Yes	5	36	1.2	No
425	CAGAGACACTCACCTCCTCC	Ep300	NM_177821	11601	908	0.784953	0.013137	-0.000304	0.992514	0.996886	227	No	595	54	1.8	No
426	GAGGGCGGCTCTCAGGGTGG	Ep300	NM_177821	7138	329	1.18458	0.0350009	0.077358	0.149884	0.371452	92	No	122	38	1.26667	No
427	AGATGCGAACTGGCAACCAA	Dido1	NM_177852	4002	209	0.340179	-0.0455626					No	0	21	0.7	No
428	GGGTTGGCGCGAGAGTCAAA	Dido1	NM_177852	2216	161	1.13966	-0.0853083					No	0	27	0.9	No
429	CGGAGGAGTGTATTCTCAAA	Hmgxb4	NM_178017	2023	119	0.877077	-0.00303162					No	0	19	0.633333	No
430	TCGACGCTCTTTCGCCGGCG	Hmgxb4	NM_178017	14460	875	1.66775	-0.0506662					No	0	37	1.23333	No
431	CGACGGCCACCTCTTCCAAG	Ss18l1	NM_178750	14523	616	1.39774	-0.002594					No	1	27	0.9	No
432	TGCTGGCGTCTGGCGTCAGG	Ss18l1	NM_178750	9685	504	1.31735	0.0331504	0.073946	0.099375	0.31912	71	No	21	28	0.933333	No
433	ATATAGGTACAAACATTTGC	Sirt5	NM_178848	1538.5	77	0	0.00495872	-0.146766	0.159098	0.373566	105	No	0	6	0.2	No
434	CAGTGTTGTTACTTGTATAT	Sirt5	NM_178848	857	44	0	-0.0108299					No	1	21	0.7	No
435	CTTATCAGCACCCGCGGCCC	Ctcf	NM_181322	13731.5	742	1.13175	-0.040799					No	5	24	0.8	No
436	GGGTTGGCGCAGGGCAGCAT	Ctcf	NM_181322	4675.5	290	1.82704	-0.04364					No	0	30	1	No
437	AAGGGTCAGCTTCCCACAGC	Npm2	NM_181345	5295.5	227	1.74588	0.138704	0.120735	0.060994	0.252111	56	No	3	29	0.966667	No
438	TCTGCTGTTTCCCATTGAAC	Npm2	NM_181345	2535.5	189	0.72322	0.53265	-0.023006	0.731186	0.877423	190	No	2	17	0.566667	No
439	CCCTGGTCGGCTAAAGCGAG	Ssrp1	NM_182990	7475	296	0.928417	0.202147	-0.024313	0.654761	0.833997	179	No	8	16	0.533333	No
440	CTTCAAAGACTAGATTCCGA	Ssrp1	NM_182990	1949.5	125	0.644187	-0.110711					No	0	22	0.733333	No
441	TGCCTGGGAAGCAGCCCTTG	Tet3	NM_183138	6561	601	0.658048	0.288181	0.011586	0.766774	0.884783	200	No	5	13	0.433333	No
442	TGCTGGGCAGGTCCTTGGCG	Tet3	NM_183138	10854	601	1.36201	0.0879924	0.114647	0.00676	0.0672402	23	Yes	1	35	1.16667	No
443	CGCCTCTTCCAAGTTTCTAT	Arid4b	NM_194262	5393.5	259	0.734277	-0.0498234					No	1	13	0.433333	No
444	GGCATCCGGGAAAGAGGTAG	Arid4b	NM_194262	2475.5	96	0.984047	0.0931865	-0.021837	0.81606	0.903212	206	No	10	43	1.43333	No
445	GCCGGCCGAGGCGGCGGCTG	Rcor1	NM_198023	21000.5	1018	1.18692	-0.0162137					No	0	24	0.8	No
446	GGGCCCTTCTCCACCATGGC	Rcor1	NM_198023	12535	678	0.956305	-0.0133098					No	4	22	0.733333	No
447	TAAGTGAAGCAGTTAGAGCG	Gpr6	NM_199058	1164	48	2.01336	No annotation in assembly used				No annotation in assembly used	No	0	41	1.36667	No
448	TCTCACCTCAGGAACACGCA	Gpr6	NM_199058	5179	277	1.10482	No annotation in assembly used				No annotation in assembly used	No	0	26	0.866667	No
449	GCCTTTGTCACATGTAGGGC	Sall4	NM_201396	4850.5	200	0.585561	-0.177457					No	2	11	0.366667	No
450	TTAAATGATCTCTGAGGTCT	Sall4	NM_201396	1121.5	97	0.313725	-0.0509262					No	0	14	0.466667	No
451	CGAGAAATGCCCACCTTCTT	Tsc22d1	NM_207652	5412	349	1.04527	-0.0786249					No	1	21	0.7	No
452	GGTTGAGCTGGCTCCGGAGT	Tsc22d1	NM_207652	8585.5	412	0.61456	-0.100887					No	7	20	0.666667	No
453	TAAGGAATGGCCAGCTGGCT	Stat3	NM_213660	3743	262	1.43513	0.630361	0.052436	0.376426	0.600601	143	No	5	33	1.1	No
454	TTATGCATGGAGGCGTGTCT	Stat3	NM_213660	2623.5	251	0.525923	-0.0266839					No	0	17	0.566667	No
455	GCTCCGCGGCGGGAGCGAGG	Zscan29	NM_001290820	7953	412	0.65136	0.179069	-0.045341	0.328837	0.555369	135	No	77	31	1.03333	No
456	TCTCCTCTCCCGGTGGACTG	Zscan29	NM_001290820	6559.5	454	0.75283	0.0470761	0.037507	0.403261	0.615098	150	No	3	22	0.733333	No
457	AATGGTAATCTGCCCCACCC	Zscan4b, Zscan4c, Zscan4e, Zscan4f	NM_001013765	5868.5	293	0.420699	-0.0228448					No	19	32	1.06667	Used in pilot test
458	TGGTTCCCTTTTATAGCGCC	Zscan4c, Zscan4f	NM_001013765	4951.5	351	0.563254	-0.0270868					No	0	17	0.566667	Used in pilot test
459	AATGAACTACAATCCGGAATTGG	MERVL LTRs	NA	1255	372	Not assesed in screen	Not assesed in screen				Not assesed in screen	No	Not assesed in screen	Not assesed in screen	Not assesed in screen	Used in pilot test
460	GCTCAGCAGTGACCCTTATCTGG	MERVL LTRs	NA	5008.5	1824	Not assesed in screen	Not assesed in screen				Not assesed in screen	No	Not assesed in screen	Not assesed in screen	Not assesed in screen	Used in pilot test
461	GCTTTCACGGAGGTTCGACG	NA	non-targetting	6993.5	391	non-targetting						non-targetting				Used in pilot test and in bulk RNA-seq CRISPRa validations
462	ATGTTGCAGTTCGGCTCGAT	NA	non-targetting	3572.5	298	non-targetting						non-targetting				Used in bulk RNA-seq CRISPRa validations
463	CCGCGCCGTTAGGGAACGAG	NA	non-targetting	6509	314	non-targetting						non-targetting				No
464	ATTGTTCGACCGTCTACGGG	NA	non-targetting	4164	338	non-targetting						non-targetting				No
465	ACCCATCGGGTGCGATATGG	NA	non-targetting	5601	579	non-targetting						non-targetting				No
466	GCTTCTACTCGCAACGTATT	NA	non-targetting	3653.5	274	non-targetting						non-targetting				No
467	TACAGTTATACGTCGCGGTG	NA	non-targetting	2238	120	non-targetting						non-targetting				No
468	CCTTAGACCGGGTGTACCTC	NA	non-targetting	5967.5	380	non-targetting						non-targetting				No
469	AAGTCTATGCGGGGCTCGTA	NA	non-targetting	1792.5	153	non-targetting						non-targetting				No
470	TTGTCAACTTCGGCCAACGC	NA	non-targetting	8481	464	non-targetting						non-targetting				No
471	ATAGATGTCTACGCGCCGTT	NA	non-targetting	4653.5	219	non-targetting						non-targetting				No
472	CTCGGGCTATTCAGCGATAG	NA	non-targetting	3486	144	non-targetting						non-targetting				No
473	GCGGTTACCGCGAAAACCAT	NA	non-targetting	5357.5	178	non-targetting						non-targetting				No
474	CCCTATATGCGAGATCCATA	NA	non-targetting	1949.5	66	non-targetting						non-targetting				No
475	TCTCAGTTCGTAGCGAACGA	NA	non-targetting	2278.5	120	non-targetting						non-targetting				No
