# Supplementary material for: A Single-Cell Transcriptomics CRISPR-Activation Screen Identifies Epigenetic Regulators of the Zygotic Genome Activation Program
Source: Cell Syst. 2020 Jul 22;11(1):25–41.e9. doi: 10.1016/j.cels.2020.06.004 (PMC7383230; doi:10.1016/j.cels.2020.06.004)
Supplement: Table S5. It Refers to MOFA+ Model Trained on an In Vivo Preimplantation Dataset Across Zygotes, Early Two-Cell, Mid Two-Cell, Late Two-Cell, and Four-Cell Stage Embryos, Related to Figure 2 — In the first tab (MOFA+ factor values and Zscan4c), the table contains factor values for MOFA+ factors 1–3 and Zscan4c normalized expression for each cell analyzed from the Deng et al., 2014 dataset; the second tab (MOFA+ loadings - factors 1–3) contains loading values for the top 5,000 highly variable genes in the Deng et al., 2014 dataset for MOFA+ factors 1–3 [file mmc6.xlsx]

## Sheet: MOFA+ factor values and Zscan4c
Table S5: Related to Figure 2. It refers to MOFA+ model trained on an in vivo preimplantation dataset. Factor (1-3) values and Zscan4c expression for each single-cell in the Deng et al., 2014 dataset.
Cell in Deng et al., 2014	Factor 1 value	Factor 2 value	Factor 3 value	Developmental stage	Zscan4c log normalised expression
GSM1112766_zy1	-2.21305	-1.06067	-0.61593	zygote	-2.22045e-16
GSM1112767_zy2	-2.24964	-1.15003	-0.56782	zygote	-2.22045e-16
GSM1112768_zy3	-2.23917	-1.15371	-0.501009	zygote	-2.22045e-16
GSM1112769_zy4	-2.19743	-1.11048	-0.413755	zygote	-2.22045e-16
GSM1112603_early2cell	-2.28484	-0.804152	-0.156305	Early 2-cell	0.128621
GSM1112604_early2cell	-2.36187	-0.958688	0.106588	Early 2-cell	0.0585698
GSM1112605_early2cell	-2.3231	-1.02494	-0.392871	Early 2-cell	0.0185112
GSM1112606_early2cell	-2.29305	-0.922622	-0.27333	Early 2-cell	-2.22045e-16
GSM1112607_early2cell	-2.33458	-1.08382	-0.212606	Early 2-cell	0.00442892
GSM1112608_early2cell	-2.32314	-1.08119	-0.341057	Early 2-cell	0.00366708
GSM1112609_early2cell	-2.32341	-1.06745	-0.376037	Early 2-cell	0.00383534
GSM1112610_early2cell	-2.3294	-1.08883	-0.312762	Early 2-cell	-2.22045e-16
GSM1112694_mid2cell	-0.130096	1.61032	0.283632	Mid 2-cell	2.1289
GSM1112695_mid2cell	-0.352943	1.69338	1.08844	Mid 2-cell	2.36616
GSM1112696_mid2cell	-1.17867	1.08107	2.79185	Mid 2-cell	0.926818
GSM1112697_mid2cell	-1.37947	0.954758	3.03857	Mid 2-cell	1.39473
GSM1112698_mid2cell	-0.122626	1.49659	0.552181	Mid 2-cell	1.18021
GSM1112699_mid2cell	-0.0936485	1.55344	0.876721	Mid 2-cell	1.45244
GSM1112700_mid2cell	-0.296084	1.63528	-0.0199885	Mid 2-cell	1.25388
GSM1112701_mid2cell	-0.174459	1.61519	-0.307591	Mid 2-cell	1.32663
GSM1112702_mid2cell	-0.517976	1.61956	0.688979	Mid 2-cell	1.77154
GSM1112703_mid2cell	-0.385748	1.52687	0.419757	Mid 2-cell	1.51246
GSM1112704_mid2cell	-0.465088	1.60447	0.483382	Mid 2-cell	1.32182
GSM1112705_mid2cell	-0.360779	1.47076	0.146237	Mid 2-cell	1.17397
GSM1112654_late2cell	0.866905	1.05437	-1.28524	Late 2-cell	1.20714
GSM1112655_late2cell	1.21864	0.725203	-1.54336	Late 2-cell	1.15935
GSM1112656_late2cell	0.837244	0.847874	-1.33848	Late 2-cell	0.537386
GSM1112657_late2cell	0.595314	1.33771	-1.02152	Late 2-cell	1.20109
GSM1112658_late2cell	0.707565	1.29298	-1.10959	Late 2-cell	1.13774
GSM1112659_late2cell	0.931656	0.782009	-1.449	Late 2-cell	0.758373
GSM1112660_late2cell	0.527369	1.21921	-0.751932	Late 2-cell	1.40168
GSM1112661_late2cell	0.119054	1.76738	0.0412658	Late 2-cell	1.9855
GSM1112662_late2cell	1.0581	0.470096	-1.56136	Late 2-cell	0.50837
GSM1112663_late2cell	0.880441	0.601013	-1.33961	Late 2-cell	0.459458
GSM1112540_4cell	1.77224	-1.09548	0.571603	4-cell	0.00105459
GSM1112541_4cell	1.75923	-0.928178	0.282345	4-cell	0.142699
GSM1112542_4cell	1.799	-0.990546	0.0128599	4-cell	0.0206184
GSM1112543_4cell	1.78964	-1.36227	0.76936	4-cell	-2.22045e-16
GSM1112544_4cell	1.78471	-1.31218	0.734692	4-cell	0.059608
GSM1112545_4cell	1.75785	-1.14443	0.714438	4-cell	0.00464833
GSM1112546_4cell	1.77921	-1.28724	0.581821	4-cell	0.0772469
GSM1112547_4cell	1.93025	-1.44346	0.776767	4-cell	0.0855179
GSM1112548_4cell	1.84482	-1.3629	0.705322	4-cell	0.222368
GSM1112549_4cell	1.92117	-1.34638	0.424078	4-cell	0.00771066
GSM1112550_4cell	1.73511	-0.653549	-0.279266	4-cell	0.0124191
GSM1112551_4cell	1.85756	-0.938808	-0.0746853	4-cell	0.0159248
GSM1112552_4cell	1.80503	-0.915373	0.11094	4-cell	0.0871215
GSM1112553_4cell	1.65216	-0.672169	0.0432745	4-cell	0.11934

## Sheet: MOFA+ loadings - factors 1-3
Table S5: Related to Figure 2. It refers to MOFA+ model trained on an in vivo preimplantation dataset. Loading values for top 5,000 highly variable genes for factors 1-3
Gene	Factor 1 loading values	Factor 2 loading values	Factor 3 loading values
Obox3	0.166806	1.17025	-0.0845693
Zfp352	0.0757856	1.04541	0.28394
Gm13078	0.207286	1.01573	0.244204
Gm11544	0.493402	1.00952	0.136741
Gm5662	0.067664	0.949459	0.272869
Slc34a2	0.658941	0.944571	-0.073927
Gm8300	0.0375359	0.944104	0.303193
Usp17l5	0.0470201	0.89357	0.0253283
Klhl11	0.287534	0.884543	-0.134672
AU015228	0.390942	0.876517	0.15643
Zfp707	0.484536	0.872647	-0.209341
Tmem92-ps	0.0676154	0.870681	0.312467
Gm2022	0.000581901	0.865702	0.226492
Omt2b	-0.866397	0.85794	0.0679859
Gm4850	0.307624	0.854871	-0.0197082
Gm2016	0.0419984	0.844164	0.292419
Omt2a	-0.823937	0.831954	0.0746798
Rfpl4b	0.0432845	0.830897	-0.0559504
Dub1a	0.362803	0.816701	0.0572395
Tob2	-0.0740877	0.809522	-0.185583
Gm5039	-0.0399992	0.807732	0.266294
Gm11756	-0.0597142	0.80446	0.437596
BB287469	0.0149297	0.804027	0.223996
Zscan5b	0.575081	0.800098	-0.175514
Zfp54	0.0139697	0.791345	0.28565
Bag5	0.366656	0.778892	-0.281525
Gm4340	-0.0813474	0.776308	0.515591
Topors	0.340349	0.766039	0.0295349
Sfi1	0.319801	0.762903	-0.156911
Gm4971	0.000991837	0.762635	0.198548
Hipk1	0.471523	0.756989	-0.189694
Glul	0.606106	0.752	-0.038704
Zfp599	0.166492	0.73631	-0.1043
Pabpn1	0.28907	0.735227	-0.0310429
Bmi1	-0.554485	0.719254	0.0699934
Siah2	-0.736182	0.710925	-0.0567956
Mad2l1bp	0.804367	0.707705	0.222154
Zfp217	0.253336	0.707195	0.0190376
Ube2d2	-0.489413	0.703057	0.00482229
Duoxa2	-0.028867	0.698339	0.134639
Tceb3	0.687469	0.691649	0.0853009
G2e3	0.148753	0.691037	-0.015433
Hmgn5	0.0884616	0.687679	0.0200657
Psip1	-0.55273	0.686632	0.00293746
Gm11487	-0.0327548	0.681001	0.452467
Ddit4l	0.0498497	0.679943	0.219092
Rbbp6	0.585441	0.674992	-0.0217945
Jak2	-0.455663	0.672931	-0.0286087
Arsk	0.0498693	0.669541	0.126168
Slc30a1	0.104719	0.666074	-0.244441
Ccdc6	-0.54572	0.665485	-0.0857481
Pnp	0.0362482	0.659386	-0.083337
Ppp1r15a	0.236657	0.657565	-0.0647609
Cggbp1	0.386525	0.650946	-0.171771
Utp14b	0.290617	0.650375	-0.189972
Mbtd1	-0.481852	0.648958	0.00672204
Ppp1r8	0.252973	0.648428	0.0159265
H47	0.752033	0.647973	-0.24032
Cbll1	0.279835	0.636883	0.132368
B020004J07Rik	0.398778	0.636457	0.222444
Rnf11	0.516576	0.633115	-0.0201796
Slc16a1	-0.00874125	0.628109	-0.0685709
Tdpoz1	0.205892	0.619686	0.150779
Thap11	0.0280989	0.61759	-0.227604
Wdr44	0.0969428	0.613394	-0.0782811
Zbed3	-1.17168	0.60964	-0.210005
Cul3	0.600512	0.604424	-0.230551
Stradb	-0.414036	0.603096	0.0320962
Tmem184c	0.181092	0.599543	0.0308199
Psme4	-0.163195	0.597745	0.032695
Rbm8a	0.352264	0.595812	-0.0128886
Tmed5	0.33593	0.591698	0.0938981
Arfgef1	-0.290347	0.589125	-0.0559706
Ficd	0.19435	0.586111	0.245555
Fam83d	0.0453919	0.58609	-0.040799
Gm428	-0.0599136	0.581775	0.376812
Plk2	-0.0175891	0.580037	0.122608
D030056L22Rik	0.245948	0.578379	0.109924
Atf2	-0.109356	0.57693	-0.0238138
Gm15455	0.331769	0.57282	-0.0148166
Fbxo33	0.372186	0.570817	-0.003786
H2afz	0.459265	0.570595	0.167636
Gm9125.1	0.213186	0.567764	0.0726506
Rock1	-0.196077	0.56674	-0.0270824
Gdap1	-0.430661	0.564067	-0.128425
Tgs1	0.361052	0.562441	-0.0240816
Sertad1	0.301339	0.561136	-0.198012
C86187	-1.2763	0.554886	0.0243525
Snai1	0.193041	0.551801	-0.118579
Ugt2b36	0.0673896	0.551195	0.182408
Pde12	0.152835	0.55042	-0.067404
Gm9125	0.209654	0.550318	0.0550898
Ccne1	0.781327	0.549241	-0.0702782
Fundc1	-0.112041	0.547718	0.344099
Gabpa	0.458187	0.544352	0.0697032
Taf7	0.431665	0.544003	-0.0224572
Slc16a6	0.423683	0.543187	-0.048769
Zfp622	0.698051	0.54214	0.00986093
Zfp954	0.184009	0.541874	-0.148491
Lars2	0.029614	0.541816	-0.251565
Taf1d	0.400917	0.539491	0.133289
Fem1c	0.256108	0.538233	-0.106987
Prmt6	0.431458	0.53786	-0.0235431
Zscan4c	0.00302583	0.536077	0.102744
Gli3	-0.41241	0.533274	-0.00742414
Usp34	-0.106087	0.531129	-0.143193
Klf4	0.13949	0.529005	0.0115448
Larp1b	0.561373	0.528579	0.0175028
Dusp14	-0.341646	0.526814	-0.190074
Rimklb	0.0509643	0.525649	0.0722632
Znhit3	0.808341	0.524504	0.0705418
Sbno1	0.598925	0.524383	-0.0304123
Wapal	-0.0560625	0.523935	0.0111276
Gpbp1	0.105444	0.519844	-0.130212
Srsf5	0.105256	0.518146	-0.142868
Cdk1	0.616128	0.517162	0.141524
Rabgef1	0.413959	0.516063	0.0276086
Tiparp	-0.450127	0.515657	0.00969651
Sirt1	0.378544	0.515623	0.0249683
Bfsp1	-0.497694	0.51532	0.134227
Obox6	0.940385	0.513376	0.0582047
Gcap14	-0.319952	0.509135	0.00740493
Yy2	0.159705	0.508265	-0.0898565
Nhp2	0.656176	0.506516	-0.144207
Dbf4	-0.194484	0.505269	0.0352006
C230081A13Rik	-0.44802	0.505101	-0.131562
L1td1	0.187896	0.504958	-0.193279
B020018G12Rik	0.162894	0.504383	0.000453129
Gm7056	-0.640909	0.501343	0.125566
AA415398	0.029632	0.499075	-0.068794
Mgat2	0.470296	0.497501	-0.0407901
Fth1	0.135268	0.497306	0.0567553
Phf17	0.0893836	0.497122	0.00380561
Thoc4	0.256334	0.496367	-0.0404543
Cdk12	-0.082256	0.494284	-0.167941
Gm12789	0.108044	0.49309	0.0786779
Arg2	-0.159846	0.489771	0.0426234
Pank3	0.711486	0.489155	0.250163
Kdm5b	0.785824	0.488524	-0.0524764
Zbtb5	0.189868	0.486906	-0.00934418
Arid5a	0.0995023	0.486478	-0.22101
Wsb1	0.737924	0.486374	0.257894
Mta2	0.503545	0.486031	0.0552547
Kif2a	-0.0677039	0.48513	-0.00297443
Arap2	-0.236179	0.484318	0.00967204
Tob1	0.0265033	0.484184	0.0394708
Arl4d	0.0291642	0.483737	-0.0827853
Ubap1	0.2109	0.483687	-0.054082
Hipk3	0.428084	0.482329	-0.265605
Fzd7	0.0858372	0.482275	-0.193312
Prps1	0.931712	0.475951	0.359116
Dut	-0.267701	0.475489	-0.010614
Per3	-0.470056	0.475229	-0.0413173
Zscan4d	-0.00547062	0.474396	0.102419
Ubc	0.474224	0.473048	0.0302203
Jazf1	-0.338834	0.472679	0.133208
Dnajb14	0.272738	0.472386	0.0513403
Zfp664	-0.279933	0.470543	-0.0598705
Spry2	0.412938	0.469694	0.141586
Gm1995	0.942655	0.46902	0.0729766
Esco1	-0.116177	0.468218	-0.0130619
Gm11517	1.12992	0.468192	-0.114765
Cdc25c	0.245105	0.46641	-0.146128
Dnajb9	0.641136	0.466275	0.31999
Slain1	-0.542734	0.465571	0.082468
Rbm15	0.109413	0.46431	-0.129166
Gtf2a1	-0.369655	0.463384	-0.183519
Slc35e3	0.124908	0.463128	0.0800588
Uck2	0.334555	0.462964	-0.346345
Gm10696	0.0382096	0.459726	0.283596
Zfp791	0.083936	0.457232	-0.0413901
Zfp367	0.362464	0.456979	0.0376592
Dr1	0.275574	0.454533	0.0953633
Apc	-0.211285	0.452988	0.00618129
Sac3d1	0.115197	0.452944	-0.171501
BC005537	0.0714872	0.452908	0.0606882
Trim61	-0.941683	0.452805	-0.115203
Sesn2	0.215628	0.451356	-0.197188
1700019M22Rik	0.0354692	0.45091	-0.0329586
Mllt3	-0.666704	0.450689	0.00994763
Slc25a25	0.372406	0.45009	-0.0909464
Smc6	-0.197129	0.4488	0.0761076
Foxr1	0.390874	0.44854	-0.230276
Btg4	-1.30162	0.446475	0.134312
Arf6	0.142421	0.446079	-0.0425903
Ythdc1	0.0181411	0.444204	-0.162031
Rbm5	0.334956	0.443634	0.0411436
Stxbp5	-0.350085	0.440151	0.0241816
Wee2	-0.954903	0.440093	0.3669
Dusp7	-0.500708	0.440083	-0.0817143
Zscan4f	-0.000434416	0.439693	0.100835
Fdft1	0.283738	0.436493	-0.0891367
Plekha8	-0.38769	0.435122	0.0566331
Sp6	0.326332	0.432439	0.0210565
Imp3	0.200139	0.43236	-0.204618
Gtf3c6	0.298942	0.431768	-0.112571
Gpr50	0.0284135	0.431485	-0.0290817
Hspa2	-0.00199181	0.431322	0.384451
4921513D23Rik	-0.410768	0.431313	0.153789
Pramel4	0.38405	0.429623	-0.00531926
Akap8	0.590859	0.428709	0.0537718
Osbpl8	-0.361079	0.426256	-0.0261688
Fbxo11	-0.0334897	0.425803	-0.100873
1600025M17Rik	0.261982	0.425099	-0.251256
Lmx1a	0.0747889	0.424653	-0.0958584
Ankrd44	-0.564941	0.423827	-0.077929
Mtmr2	-0.356199	0.423383	0.16378
Nlrp14	-0.616498	0.423365	-0.138864
Gltpd1	0.140924	0.423061	-0.214398
Sgol2	0.156891	0.42305	-0.24278
Zc3hc1	0.52373	0.422868	0.0718721
P4hb	0.466967	0.422778	-0.0744315
Mki67	0.111499	0.42266	-0.0986079
Usp29	0.194971	0.422552	-0.242222
Sepx1	0.210841	0.420683	-0.203513
Hic2	0.261528	0.420328	-0.128192
Srsf1	0.53593	0.418405	0.206239
Brdt	-0.510386	0.417022	0.096564
Tfrc	0.722088	0.41626	0.02921
Hn1	0.41861	0.415959	0.0704869
Tchh	0.0975345	0.415698	-0.022552
Gm5156.2	0.0285052	0.415381	-0.05723
Poldip3	0.338212	0.415007	-0.0479743
Efnb2	0.11342	0.414473	0.0195231
Clp1	0.447636	0.412621	0.379983
Atf7ip2	0.300162	0.41244	-0.0879782
Ppat	0.78537	0.412019	0.104933
Cnnm2	0.179498	0.411748	-0.179978
Stau1	-0.307812	0.411298	-0.232621
Ythdf2	0.471462	0.410482	-0.0198817
Baz1a	0.539746	0.410339	0.0234562
Zfp809	0.112629	0.410212	0.175201
Rbmx2	0.143521	0.409212	0.0478397
Papd7	-0.616294	0.408639	-0.0531892
Prdm2	-0.069469	0.408628	-0.180761
Ncbp1	0.620993	0.407022	0.105269
C1d	0.323111	0.406314	0.329368
Mkrn2	0.235926	0.406207	-0.0879316
Pabpc1	0.730824	0.405801	-0.00681407
Calm2	0.182477	0.404603	0.22258
Fmn2	-0.637655	0.403228	0.0306324
Ube2k	-0.170169	0.402776	0.0757078
Mepce	-0.0823035	0.402643	-0.0469806
A630007B06Rik	-0.306632	0.401529	-0.0906356
Alppl2	1.00232	0.401322	-0.0365953
Rbm38	-0.541845	0.401282	-0.0519479
Socs3	0.61868	0.400782	0.193597
Polr2d	0.153822	0.400704	-0.292222
Trpm7	0.369559	0.400334	-0.138137
Elavl2	-0.514769	0.400241	0.110815
Ubqln2	-0.0550691	0.400118	-0.00414797
Shmt1	0.38378	0.397716	-0.133586
Mprip	-0.262168	0.39765	-0.0189015
Hmmr	0.319017	0.397575	-0.0152411
Khdrbs1	0.230077	0.396303	-0.0496619
Fam109a	0.303637	0.395595	-0.234485
Guca1a	0.441407	0.393656	-0.0305644
Raf1	-0.32325	0.393312	-0.040492
Parp12	-0.689236	0.392902	0.0023645
Lonrf3	0.153719	0.392211	0.00591589
Dynll1	0.427917	0.39173	0.114121
Foxj3	-0.137192	0.391029	-0.176768
Sp110	0.706691	0.390564	0.075928
B4galt3	0.232375	0.389764	0.0203396
Usp15	-0.584939	0.389502	0.189406
Plk3	0.0787926	0.389468	-0.129181
Cdr2	-0.309718	0.388908	0.00677579
Gm7104	0.792584	0.388608	0.0463725
Nop16	0.570484	0.38823	-0.0500208
Stk40	0.0865382	0.387765	-0.21551
Slc19a3	0.488032	0.387229	-0.163779
Ubtfl1	0.361814	0.387057	0.163327
Rsbn1l	0.108343	0.386592	-0.0105921
Dub1	-0.0495738	0.386049	0.350234
Trim60	-0.744248	0.385768	-0.0825256
Col4a3bp	-0.18487	0.382918	-0.108724
Pnma5	-0.156426	0.382495	-0.0380925
Spic	0.854604	0.382466	0.0317476
Tcl1b1	-0.984818	0.381886	0.131707
Mak16	0.423343	0.381367	0.0534267
Wasl	-0.292766	0.381214	0.174463
Kpna3	-0.470027	0.38112	0.126624
Pld1	-0.719603	0.381087	0.0378912
Bambi	-0.000291992	0.380563	-0.0181579
Pkm2	-0.266705	0.379648	-0.15192
Nexn	-0.440986	0.379146	0.0329172
2010107G23Rik	-0.545067	0.378682	0.0773333
Sh2d3c	0.0323246	0.378613	-0.248173
Tnfrsf12a	0.141312	0.377742	0.000364846
Cstf2t	0.343026	0.377698	0.138594
Ppp2r5c	-0.37348	0.377673	0.134566
Cxcl16	0.0374464	0.377527	-0.123507
Ei24	0.681386	0.37694	0.0473309
Rod1	-0.309294	0.376182	0.145954
Gatad2a	-0.288781	0.375965	-0.0455371
Tomm34	-0.141391	0.375922	-0.00414455
Atad2	0.392184	0.375578	-0.0868043
Dek	0.0151344	0.375178	0.136976
Smek1	0.47707	0.374628	-0.0855135
Ranbp9	-0.490487	0.374185	0.0366278
2510039O18Rik	0.205324	0.372461	-0.133301
Pim1	0.142834	0.371845	-0.0452381
Antxr1	0.0576172	0.371687	0.0210069
Bud13	0.0961829	0.37122	0.136066
9630033F20Rik	0.459613	0.371005	-0.127547
Mettl9	-0.345864	0.370691	0.100509
9430038I01Rik	0.121109	0.36941	-0.128611
4931406P16Rik	-0.301297	0.368723	-0.0379162
Rab1	0.225225	0.367709	0.210512
Arhgap29	0.1571	0.366963	-0.131431
Pin1-ps1	-0.0276215	0.36638	-0.00107295
Ppp4r2	-0.00239494	0.366379	0.0576792
Slc39a1	0.29147	0.366134	0.0996961
Uspl1	0.253305	0.365679	-0.130209
Rplp0	0.917127	0.365302	0.211781
Ints6	0.0236828	0.364465	-0.0200552
Lyar	0.378033	0.364342	0.0284653
Crebbp	-0.138702	0.364335	-0.0963148
Fcgr3	0.6348	0.363903	-0.0273003
Zfp775	0.328393	0.361551	-0.142316
Smarca2	-0.43173	0.361293	0.0869852
Rlim	0.144175	0.360453	0.0367797
Rfk	-0.271633	0.360031	0.0173092
E2f5	-0.697869	0.359773	0.269219
Ppm1a	0.213578	0.359521	0.0158138
Aff1	0.0636753	0.359337	-0.172429
Cnot6l	-0.63632	0.35929	-0.0892773
Gla	0.276316	0.357723	-0.027116
Cpsf6	0.344379	0.357149	0.0502353
Pard3	-0.428068	0.357045	0.0111828
Srpk2	-0.493289	0.356152	0.0875195
Crxos1	0.738149	0.355748	-0.023413
Katna1	0.365676	0.355512	-0.194916
Fhod3	-0.520644	0.355168	0.111057
Gm5	0.189005	0.354532	-0.121295
Clic4	0.0531191	0.354251	-0.0143658
Nufip1	0.55113	0.354231	-0.0925889
Ccna2	0.306171	0.353905	0.00699134
Cttnbp2nl	-0.376944	0.35381	0.0991543
Ctsl	1.07523	0.353795	0.260069
Brd2	0.438065	0.35372	0.0518257
Zfand6	-0.208025	0.35348	-0.0343255
Ireb2	-0.223679	0.352347	0.151673
Snapc2	0.0994938	0.352344	0.000676509
Med26	0.0209258	0.352219	-0.0111958
Aste1	0.11801	0.352007	-0.124798
Pom121	-0.10593	0.351334	-0.138628
Csrnp1	0.195521	0.351274	0.09503
Tbcc	0.125966	0.35105	-0.203241
Rev3l	-0.205495	0.351033	-0.0494466
Tktl1	0.0519742	0.350787	0.0990223
Rhpn2	-0.729716	0.350758	0.0206552
Abhd6	0.322732	0.350744	-0.0592378
Raver1	-0.177155	0.350624	-0.0906275
Apom	0.0970934	0.350509	-0.115021
Ncoa1	-0.225362	0.35026	0.0266367
Kpna1	0.538052	0.350021	0.067256
Srrm2	-0.0361976	0.348867	-0.259822
Bspry	0.259329	0.348726	-0.272606
Phf1	-0.28616	0.348359	-0.086963
Rasa1	-0.138166	0.348353	0.00440385
Grm2	-0.477568	0.348313	0.142479
Suz12	-0.0940607	0.347605	0.111597
Rasa2	-0.465301	0.347132	0.104679
Epcam	0.144797	0.346748	-0.088296
Rprd1b	0.370814	0.346479	-0.101259
Ift20	0.22623	0.346351	-0.0739367
Paip1	-0.834034	0.345756	0.260131
Zfp534	0.0811236	0.345721	0.0923812
Daam1	-0.565641	0.345458	-0.1473
Oog3	-1.19054	0.345384	0.0838067
Nell1	-0.0655504	0.344662	0.184892
Plekho2	0.179374	0.344432	-0.0889825
Fgf1	0.0559118	0.344337	-0.0446577
Gm8994	0.0647076	0.343695	0.172197
Vil1	-0.427908	0.342882	0.076392
Cul1	-0.471373	0.342201	0.0486667
Mex3c	0.140722	0.341897	0.096424
Wwc2	-0.407497	0.341432	-0.138499
Hiat1	0.453568	0.341244	-0.0490538
Lipo1	-0.0772549	0.341106	0.202264
Plekha3	-0.348768	0.340803	0.0437857
Mll2	-0.420177	0.340559	-0.157235
Tuft1	0.124847	0.340426	-0.0372644
Spz1	0.142588	0.340424	-0.00640721
Rsrc2	0.242274	0.340008	-0.0351873
Tmf1	-0.263232	0.339357	0.158215
Klhl8	-0.702381	0.338496	-0.133567
Wtap	0.00672129	0.338049	0.105309
Glcci1	-0.361929	0.337978	-0.073582
Tiprl	0.367837	0.337715	-0.307736
6720489N17Rik	0.0805919	0.337088	-0.0518947
Cul4b	-0.204294	0.335894	0.0423649
Trak2	0.242909	0.335289	-0.200432
Rsf1	0.19462	0.335259	-0.108279
Ccdc88a	-0.0672561	0.335046	-0.0794598
Zfp703	-0.0971451	0.335008	0.0558018
Esyt1	0.00893303	0.334589	-0.0540937
Gm2a	0.622041	0.334332	-0.000878994
Cpd	0.0458662	0.334224	-0.154609
Prps1l3	0.370865	0.334015	-0.123961
Gm7102	0.0752333	0.333826	-0.0403168
Trim43a	1.1291	0.333692	0.353939
Zfyve20	0.344381	0.332708	-0.212302
Rif1	0.133302	0.332014	0.00928402
Rlf	0.49683	0.330262	-0.0438772
Gnb1	-0.265447	0.33024	0.0277252
Nf1	-0.207767	0.329806	-0.000225999
Tbc1d23	0.121289	0.329704	0.0693934
Gls	0.240982	0.329409	0.00785133
Abt1	0.464004	0.328683	0.000410031
Nxt1	0.186654	0.328502	-0.134146
Ctnnal1	-0.653466	0.327827	0.240578
Dip2b	-0.297696	0.327149	0.00308699
Cd3eap	0.34894	0.326809	-0.257135
Cab39	0.305881	0.32659	0.0201231
Gpatch3	0.0758267	0.326528	-0.190321
Zfp281	0.173311	0.32609	0.0728718
Gm1965	-0.712694	0.324214	0.106326
Gtf2b	-0.35833	0.323816	0.169826
Fbxo6	0.216276	0.323763	-0.181959
Ncoa2	-0.196376	0.323378	0.0222642
Ddx39	0.386797	0.323202	0.157155
Csnk1a1	0.0206892	0.322841	-0.134451
Dcun1d5	-0.162095	0.322532	0.170196
Crk	-0.220846	0.321886	0.0633251
Rrn3	0.515657	0.321835	0.0107604
Bzw1	0.598092	0.321292	0.112914
Fiz1	-0.0276117	0.321241	-0.0254485
Ube2o	0.277203	0.321235	-0.231553
Kdm3a	0.269674	0.320429	0.00254195
Zfp296	0.431033	0.320195	0.0260465
Ctcf	0.0361019	0.318788	-0.0576455
Pdp2	0.658766	0.31874	0.0159964
Rest	-0.124009	0.318174	-0.23275
Med29	0.451114	0.317813	-0.242275
Tnrc6b	-0.312139	0.317467	-0.0131784
Pan3	-0.413869	0.317074	0.216044
Mbd5	0.0455568	0.317014	0.0561164
Pramef6	0.0255584	0.315947	0.104564
N4bp2	-0.165301	0.315801	-0.162312
Chd1	0.320965	0.315763	-0.0270919
Gm13128	0.0880851	0.315761	-0.088428
Foxm1	-0.113372	0.315644	-0.0475652
Tor1aip2	0.169113	0.315014	0.0999411
Rfwd2	-0.0939896	0.31458	0.0156783
Zfp51	0.118618	0.31448	0.180041
Arid2	-0.397366	0.314436	-0.00911879
Phc2	-0.354512	0.314342	-0.174988
Pnrc1	-0.410242	0.314139	-0.0204967
Rmnd5a	-0.128167	0.314097	-0.0475376
Spry4	-0.696862	0.313848	-0.188285
Rbmx	0.214162	0.313534	0.190398
Mll3	-0.201472	0.312973	-0.0323727
Ttc30b	0.0192891	0.312863	0.132702
Usp9x	-0.224711	0.312717	-0.0135716
Pip5k1a	0.158816	0.312685	-0.145166
Tnfaip8l2	0.309687	0.312597	-0.303133
Eid2	0.153511	0.312593	-0.235088
Tiam1	-0.580151	0.312293	0.000708436
Ssx2ip	-0.367805	0.3119	-0.0785602
Ercc4	-0.00808923	0.311816	0.165266
Map3k3	0.285317	0.311815	-0.0535177
Hnrnpab	0.535743	0.310003	0.155869
Tox4	0.48893	0.30992	-0.135085
Taf5	-0.130393	0.309682	-0.0216763
Gng12	-0.533802	0.309159	0.200261
Ep300	0.257736	0.309129	-0.160279
Mtmr14	-0.515154	0.309084	0.00670865
Slc7a5	0.14644	0.309059	-0.133672
Ppp1r14b	-0.062964	0.308596	-0.0364962
Pramef17	0.0718965	0.308346	-0.0823074
Tesc	-0.446004	0.308201	0.014364
Zmym1	0.0729855	0.30773	-0.0903786
Pcyt1a	0.223657	0.307592	-0.114098
Taf4b	0.388887	0.307393	-0.063009
Dcc	0.0582294	0.307359	-0.0149253
Ccdc99	0.307956	0.307253	-0.0311774
Hccs	0.204185	0.306643	0.0661553
Ankrd6	-0.308642	0.306019	-0.145406
Rbm27	-0.0706224	0.305835	0.0224591
Mgst3	-0.633788	0.305495	0.245906
Id2	-0.0763592	0.305407	0.243106
Oat	-0.0569169	0.305004	0.00656093
Fmr1	0.168231	0.304879	0.141293
Rnf167	0.044985	0.303955	-0.053357
2610305D13Rik	-0.0717043	0.303856	0.207015
Dnaja2	0.0346666	0.303126	-0.0265931
Cdc37l1	-0.276206	0.302963	0.0286074
Gpbp1l1	0.109887	0.302702	0.0104547
Dhx9	0.248122	0.30262	-0.173444
Tsc22d2	0.3194	0.302253	-0.147669
Cdk9	0.31917	0.301401	-0.087089
Fam199x	-0.454585	0.301247	0.0274139
D2Ertd750e	-0.563245	0.300218	0.0938104
Wnk1	0.058311	0.299921	-0.0701127
BC016423	0.0916168	0.299551	0.130809
Ppp2cb	0.326473	0.299524	-0.114777
Usp16	0.104312	0.299382	0.026169
Hexim1	0.140443	0.299216	0.0788063
Ammecr1l	0.0726127	0.299126	-0.350929
Etf1	0.469969	0.298802	0.0860577
Yap1	-0.464417	0.298705	-0.0904611
Gtf2f1	0.326575	0.298607	-0.0992407
Hsf1	-0.184923	0.297689	-0.0864277
Arl4a	0.00726376	0.297544	0.0528677
2310061I04Rik	-0.196933	0.29737	0.0127599
Calm1	-0.460659	0.29731	0.105953
Atp4b	0.0899139	0.297144	-0.0673591
Wac	0.235586	0.296764	0.0126918
Zfp706	-0.14241	0.296559	0.105024
Gpr161	0.14221	0.296337	-0.188321
Rbpms2	-0.277714	0.29586	-0.0101446
Pnp2	0.144307	0.29579	-0.185038
Ccdc50	-0.320137	0.294836	0.0653194
Sqle	0.219235	0.294591	-0.0358048
Fbxl12	0.0105066	0.294048	-0.0450116
Fbxo45	0.23748	0.293614	-0.0863589
Abl2	-0.51294	0.293508	-0.163712
Eea1	-0.0826559	0.29256	-0.0194612
Evi5	-0.106287	0.292297	0.178154
Cnn3	-0.183038	0.292123	-0.0887209
Usp32	0.0600411	0.291782	-0.0172137
Mt2	0.462813	0.291751	-0.0160829
Cml2	0.135225	0.291399	0.0461539
Hspa5	0.557458	0.291194	0.152798
Taok1	-0.0889217	0.291169	0.0632831
Sf1	0.166212	0.290926	-0.0959306
Kctd3	-0.35357	0.290413	-0.0104217
Mmp19	0.130115	0.290326	-0.273071
Zbtb43	0.364933	0.289359	-0.206425
Cep57	0.0198956	0.289352	0.0284768
Srf	0.0307653	0.28902	-0.105709
BC027231	0.228687	0.288895	-0.0958577
Oosp1	-1.0695	0.288582	0.244707
Trim43b	0.992341	0.287969	0.327796
Pwp1	0.534664	0.28776	-0.0338041
Pkn2	-0.117508	0.287323	0.0504928
Tpr	0.590117	0.286758	-0.15657
Pdcd6ip	-0.226241	0.285946	0.0293926
Brca2	0.16007	0.285876	-0.00083418
Limch1	0.0716374	0.285688	0.057506
Lin54	-0.100773	0.285562	0.165609
Sephs2	-0.0661022	0.285239	0.0588041
Leng1	0.246286	0.285182	-0.222569
Nol11	0.610471	0.284606	-0.0700256
Fam40a	0.131845	0.284593	-0.0662336
Mtf2	0.525256	0.28445	-0.119091
Fam116a	-0.431817	0.283476	-0.0425917
Dyrk3	0.218438	0.28331	-0.00485703
Icam1	0.190234	0.282918	0.0651995
Tra2a	0.311624	0.282495	-0.0251009
Strbp	-0.116151	0.282322	0.0219299
Ttn	0.217588	0.282238	-0.035252
Rundc3b	-0.342412	0.281235	0.161983
H2afv	0.214247	0.280925	-0.107863
Dpm1	0.204452	0.280703	-0.0267102
Trim59	-0.124403	0.280586	0.098722
Prrc2c	0.243922	0.280307	-0.267647
Ptbp2	-0.446863	0.279447	0.269935
Tnpo3	0.696055	0.279377	-0.259318
Pppde1	-0.222025	0.27935	0.0351354
Cd2ap	-0.133997	0.278956	0.0268642
Tcf20	-0.101867	0.278848	-0.00180959
Smndc1	0.0470385	0.27884	0.107915
Klb	0.069706	0.278366	-0.0154797
G3bp1	0.302253	0.278345	-0.0753622
Klhdc2	-0.472446	0.276957	0.00270426
Atf4	0.130555	0.276068	-0.073636
Pxt1	-0.108715	0.275994	-0.0179185
Zrsr1	0.0178625	0.27534	-0.0363616
Ppp2r2a	0.210939	0.275228	-0.0632719
Nav2	-0.3771	0.274311	-0.0292426
Gabpb1	0.00251548	0.273927	0.0121444
Srsf10	-0.00839166	0.273644	0.0225285
Tle4	0.0628489	0.272924	-0.077789
Stt3b	-0.239737	0.272818	-0.029984
Ralgps2	-0.252576	0.271972	-0.0237203
Angel2	-0.484545	0.271618	-0.0270506
Nr2c2	0.446365	0.271554	-0.0673672
Arih1	-0.116171	0.27123	0.000587898
Tra2b	0.288187	0.271217	-0.0619864
Cep192	0.0565767	0.270823	0.0883326
Pttg1ip	0.675543	0.27079	0.0847508
Csde1	0.126904	0.270776	0.190034
Mt1	0.669622	0.27065	-0.035471
Espl1	0.150986	0.270292	-0.162817
Tuba4a	0.0919854	0.270084	-0.024464
Tmem188	-0.0307678	0.269751	-0.0730662
1810013L24Rik	0.101987	0.268949	0.0725294
Akt3	-0.218016	0.268801	0.00796638
Tbx3	0.043209	0.268684	-0.119257
Bri3	-0.139331	0.268627	0.00497877
Ap4e1	0.0294205	0.268514	0.0633792
Ppp1cc	0.353825	0.268513	-0.0197468
Mpp5	-0.221344	0.268444	-0.00184936
Rab6	-0.155755	0.268241	-0.0572295
Caml	0.15843	0.268111	-0.0637986
Arhgap21	-0.206201	0.267502	0.0259587
Mast2	-0.222743	0.267427	0.0605104
Dock7	-0.468449	0.267256	0.167934
Rc3h1	0.00359965	0.26676	0.000730375
Myst3	-0.0225284	0.266667	-0.0778651
Terf1	0.12263	0.266638	-0.289961
Wdr26	-0.153537	0.266191	0.0471437
Xpnpep1	0.241774	0.266015	0.0467701
Syce2	-0.218224	0.265884	0.0377325
Pcgf5	0.175652	0.265536	0.0667263
Brwd3	0.0187175	0.264988	0.0283689
Yy1	0.370071	0.264975	0.00578917
Mrps6	0.203748	0.264859	-0.0349769
Pnpla8	-0.0805712	0.264817	0.0781282
Fam33a	0.0794221	0.264747	-0.0436366
Cldn6	0.154041	0.264726	0.193278
Gm13718	0.756427	0.264415	-0.0531257
Trip12	-0.320601	0.264398	0.07634
Pten	0.095174	0.263593	0.154388
E2f4	-0.194544	0.263548	-0.00232363
Ubp1	-0.322796	0.263043	-0.0767154
Med7	0.207941	0.262898	-0.0733108
Tgfbr1	0.00359826	0.261909	-0.00199745
Atp5b	0.244031	0.261622	0.026867
Fchsd2	-0.301056	0.261348	0.0174032
Nr5a2	0.475103	0.260834	-0.141919
Senp6	0.0742962	0.260792	-0.0810575
Rnf122	-0.0313833	0.260723	-0.153194
Slain2	-0.342703	0.2607	0.0953367
Eps15	-0.303518	0.260666	0.0967762
Pkp4	-0.251165	0.260275	0.0212819
Klf16	0.127871	0.260175	-0.200402
Arf2	0.195731	0.260088	0.0258221
Zfp654	0.0375465	0.259968	-0.0116412
Tubb5	0.271268	0.259268	0.0764631
Donson	-0.162096	0.258946	0.0621481
Arhgef12	-0.0449819	0.258396	-0.114814
Eif4a3	0.524114	0.258317	-0.0450072
Pde3b	-0.166193	0.258297	-0.0190205
Zfr	-0.402343	0.25806	-0.00831878
Tcl1b4	-0.726014	0.257819	0.218502
Ccpg1	0.230967	0.257661	0.0495681
Rnf220	-0.56795	0.257489	-0.0570229
Med13	0.0956764	0.25735	-0.0480232
Dzip3	-0.0895766	0.257331	0.120243
Spire1	-0.226958	0.257233	-0.0220065
Rab14	-0.473051	0.257155	0.0969125
Spata2	0.301147	0.256942	-0.0748212
Prex2	0.0230778	0.255932	0.0633324
Kcmf1	-0.173701	0.255898	-0.120956
Foxn2	-0.245165	0.255792	0.0097101
Gm13247	0.22128	0.255633	0.042453
Ing1	0.147212	0.255553	-0.040202
Slc25a44	0.507901	0.255237	-0.157858
Otud6b	0.309208	0.255191	0.121288
C130026I21Rik	0.63271	0.255017	0.327406
Fam126b	0.0163665	0.254725	0.0991742
Ppip5k2	-0.257004	0.254717	0.17267
Usp42	-0.0905765	0.254379	0.0133546
Etaa1	0.124124	0.254294	0.0412132
Actr3	-0.155388	0.254234	0.0239158
Fbxo15	1.10349	0.253597	0.167946
Ctsb	0.724256	0.253384	-0.110308
D4Wsu53e	0.315931	0.253379	-0.0764707
Smarca5	0.321617	0.253247	-0.0425415
Calcoco2	0.410812	0.252848	-0.132595
Rprd2	0.191217	0.252645	-0.10929
Kif5c	-0.222787	0.252485	-0.0426139
Syncrip	0.484078	0.251944	0.00884196
Igf2bp3	-0.28532	0.251726	0.0128624
Mesp2	-0.245381	0.251415	-0.00179186
Tex15	-0.00468498	0.251324	0.160726
Zranb1	-0.16481	0.251268	0.00973473
Aplp2	0.119572	0.251243	-0.145458
Micall1	0.104872	0.250899	-0.201988
Lsm14a	-0.596098	0.250515	0.0686573
Atxn1	-0.147151	0.250449	0.00079209
Cdc34	-0.0200449	0.250423	-0.0728553
Armc7	0.175775	0.250233	-0.198279
Ppig	0.14978	0.249735	0.0274593
2400003C14Rik	0.464502	0.249497	0.148813
Naa50	-0.196971	0.248779	0.201025
Fam179b	-0.185044	0.248663	0.0518596
Pdia4	-0.0224346	0.247595	-0.0157604
Gm13102	0.271492	0.247215	-0.00408478
Arglu1	0.507701	0.247205	-0.0134061
Zfp939	0.0304631	0.246725	-0.0853694
Errfi1	-0.3274	0.246085	-0.2047
Rpp25	0.0650349	0.245737	0.0909132
2610039C10Rik	0.179522	0.245611	-0.0198768
Gmnn	0.196004	0.245483	-0.105553
Tubg2	-0.351844	0.244809	0.164758
Snapc3	0.149135	0.244191	-0.0147978
Akap17b	-0.147446	0.24394	-0.122975
Tceb1	0.576223	0.243841	-0.0125003
Brpf1	0.216146	0.243826	-0.00854186
Camsap1l1	-0.221803	0.24364	0.0297499
Arid4a	0.0517496	0.243589	-0.0930603
Lin9	0.0330502	0.243479	0.0377995
Appbp2	0.278576	0.243252	-0.052234
Prr23a	0.107616	0.24262	0.136012
Gm13023	-0.860861	0.242501	0.000511583
Cpa1	-0.52965	0.242424	0.0539639
Sgpp1	0.263307	0.242288	-0.0275623
Zmynd19	0.0737177	0.24222	-0.0432841
Ppap2b	0.0850732	0.242198	-0.179686
Cdc42se2	-0.638639	0.241988	-0.0754464
Ubb	0.131949	0.241909	0.172524
Tinf2	-0.0235918	0.24172	-0.139548
Tcfap2e	-0.52492	0.241602	-0.0777062
Acox1	-0.148403	0.241413	-0.119609
Trim41	-0.0179243	0.240276	-0.0665869
Cdkn2d	0.0827631	0.240219	0.0353173
Sebox	-0.557479	0.239302	0.312529
Nicn1	0.0439043	0.239071	0.00859004
Prpf38a	0.336439	0.238947	-0.195844
Slc25a28	0.29722	0.23891	-0.0583694
Jak1	-0.48028	0.238857	0.0926642
Smg1	-0.00432123	0.238699	-0.069772
BC017647	-0.266663	0.23862	-0.0862027
Gm10436	-0.64908	0.238333	-0.0190201
Rad23b	-0.0527238	0.237978	0.0257877
Phospho2	-0.25504	0.23773	0.00623136
Rnf19a	-0.100825	0.237573	0.0198703
Setd2	0.222914	0.237573	-0.161749
Abca13	0.121953	0.237514	-0.0345837
Wwtr1	0.193319	0.237411	-0.00617872
Snrpc	0.181571	0.237209	0.00313929
Rnf2	-0.101181	0.236336	0.00693452
Sptlc2	0.142927	0.236299	-0.050865
Eif4g2	0.320562	0.236176	0.0683657
Armcx5	-0.269815	0.235818	0.132151
Bex6	0.234737	0.235424	0.1837
Zswim1	0.215569	0.235315	-0.0235235
Rsl24d1	0.492897	0.235116	0.0596832
Sat1	0.643384	0.235082	-0.0656983
Hmgb2	0.318245	0.234821	0.0153649
Skp2	0.35625	0.234636	0.00636394
Plekhf2	0.251094	0.234525	-0.00568618
Zfp574	0.0677503	0.234208	-0.170413
Ppp1r15b	0.461855	0.23409	-0.096363
Clock	-0.29292	0.233891	0.0522399
Rtn4	0.552247	0.232534	-0.099893
B2m	0.0631562	0.232332	0.0964568
Cbfa2t2	0.133082	0.232295	-0.228438
Luc7l2	0.161738	0.23187	-0.00275676
Sycp2	-0.129312	0.231845	0.0167241
0610009D07Rik	0.391658	0.231803	-0.159846
Necap2	0.0704756	0.231657	-0.108888
Ttc14	0.21672	0.231413	-0.0103014
Serbp1	0.331102	0.231344	-0.116776
Mapk8	-0.463212	0.231282	0.0245174
Otud4	-0.156062	0.231045	-0.0723699
Eif1	0.143722	0.230964	0.103168
Fancm	0.325792	0.230895	-0.0556366
Atad2b	0.0372421	0.23076	-0.0397529
Nav1	0.0807409	0.230579	-0.251045
Eif5a	0.110025	0.230303	0.232211
Dennd4a	-0.264357	0.230259	0.0289041
Gcsh	1.01508	0.229402	0.129821
Pkd2l2	-1.13271	0.22891	0.199322
Hdlbp	-0.155251	0.228588	0.182319
Gpr172b	0.0858989	0.228302	-0.286551
9330159M07Rik	0.256592	0.228284	0.0843598
Rrp9	0.498159	0.228197	-0.0916442
Taf3	-0.314687	0.228169	-0.205307
Tab2	-0.176103	0.227882	0.0281066
Epb4.1	-0.233053	0.227847	-0.0733837
Ccndbp1	-0.797781	0.227189	0.160092
Nup62	-0.217359	0.22684	-0.0317934
Cep135	-0.201099	0.226717	0.0248048
Prcc	0.338052	0.226653	-0.142092
Mycbp2	-0.336619	0.226364	-0.00656766
Orai1	0.057237	0.226261	-0.276079
Qk	-0.0941399	0.226258	0.0224179
Tcl1	-1.37548	0.22618	-0.0107563
Dyrk1a	0.0458927	0.226055	-0.171172
BC018507	-0.404533	0.225971	0.112017
Ahsa1	-0.200263	0.225904	0.154622
Ankrd10	0.751789	0.225134	0.177436
Cdk2ap1	0.399953	0.225005	-0.00914777
Ttc3	-0.00210803	0.224892	0.04804
Mapkapk5	0.138628	0.224301	0.0298305
Ccnl1	0.094802	0.224201	0.0859851
Slc31a1	0.0466288	0.224161	0.171055
Wasf2	-0.30588	0.223685	-0.100978
Ylpm1	0.260714	0.223543	-0.139716
Pik3r1	-0.291597	0.222903	-0.0394203
Msh3	-0.421643	0.222611	0.158309
Usp22	0.424982	0.222404	-0.191151
Pdxk	1.10939	0.222285	-0.154024
Gadd45b	0.11526	0.222241	-0.0876885
Tk2	0.0155596	0.22218	-0.0116863
Drosha	-0.166422	0.22216	0.0902694
Nfatc3	0.175639	0.221974	-0.08139
0610040J01Rik	-0.081204	0.221459	0.0563545
Bicd2	-0.188079	0.221425	-0.134591
Arhgap42	-0.235197	0.221418	0.179197
Sfmbt1	-0.625621	0.221334	-0.0690392
Unc119b	0.288392	0.221237	-0.0101031
Prr11	0.300999	0.221073	-0.0239172
Cnot6	-0.0909224	0.220887	0.145059
Cst7	0.166305	0.220758	0.00307175
Suv39h1	0.148197	0.220674	-0.0704507
Rassf3	0.101522	0.220421	-0.218835
Dnahc9	-0.334121	0.22042	0.0732269
Esco2	0.082898	0.220251	0.0310272
Btg1	0.715479	0.22	0.036806
Yipf4	0.0330179	0.219935	-0.0574142
Sept11	-0.27228	0.219851	0.0432721
Btg2	-0.0920505	0.219849	0.0361896
Usp53	-0.0992534	0.219845	-0.0853025
Rad54b	0.162484	0.21982	0.0093547
Plxnc1	-0.298202	0.219801	-0.0212171
Galnt11	0.0191219	0.21977	-0.0888496
Slc25a16	-0.277319	0.219607	-0.0655642
Gda	-0.313787	0.219598	0.030225
Ube2s	-0.043805	0.219073	0.0863071
Tor1a	-0.238774	0.218863	-0.0556752
Il17rd	-0.0116184	0.218814	0.0133751
E2f2	-0.337284	0.218798	-0.0935221
Zfp553	0.0300078	0.218725	-0.170731
Slc10a3	0.0782587	0.218479	-0.0267782
Cdk16	-0.181988	0.218344	0.061237
Fam72a	0.0539152	0.218022	-0.0312351
Chchd2	0.285687	0.217973	-0.00681881
Slc7a6os	0.0263813	0.21756	-0.196795
Tmem11	0.150432	0.217491	-0.0448296
Snhg3	0.159129	0.217347	0.0520963
Gyg	-0.814133	0.216662	0.0810493
4930473A06Rik	0.123172	0.216647	-0.0529187
Hmgb3	0.397391	0.216499	0.0131853
Kif3c	0.255591	0.21633	-0.171981
Golga5	-0.513993	0.216126	-0.000230182
Nanos1	-0.138926	0.216055	-0.0210595
Scaf4	0.125153	0.215763	-0.19374
Snip1	0.255801	0.21566	-0.080637
Nek2	0.355224	0.215261	-0.192858
Tmem65	-0.247378	0.215261	0.106166
Smc4	0.269952	0.214869	-0.0203564
A530032D15Rik	0.451438	0.214718	0.10304
Mfap2	-0.607611	0.214517	0.0215469
Sdf4	0.335841	0.214352	-0.0888992
Trim13	-0.203496	0.214097	-0.176133
Adsl	0.317204	0.214078	-0.0917407
Mdm4	-0.532565	0.214	-0.114331
Epc2	0.0453966	0.213988	0.113893
Pramef8	-0.0909012	0.213958	-0.0275172
Rps6ka6	-0.163798	0.213751	0.133922
Ppfibp1	-0.10593	0.213616	-0.0540829
Ncor1	-0.147938	0.213609	-0.0702341
5730403B10Rik	-0.00572695	0.21357	-0.113845
Usp1	0.219612	0.213481	0.169818
Irf1	0.0977756	0.212881	0.0221657
Noc3l	0.279567	0.212879	-0.211512
Exoc8	0.310974	0.212675	-0.141847
Rab12	-0.122019	0.212502	-0.0138594
Dpagt1	0.0888645	0.212465	-0.0129776
Usp38	0.0973982	0.211972	0.0175145
Ankrd13c	-0.0041527	0.211852	0.057758
Mapk6	-0.131435	0.211779	0.0377551
Pds5b	0.222909	0.211566	-0.0443507
Smagp	-0.748485	0.211476	0.0183067
Cox8a	-0.00709207	0.211432	0.072137
Luzp1	-0.0100184	0.211425	-0.0987871
Josd1	-0.208592	0.211285	-0.00932301
Prdx4	0.159685	0.21123	0.0608735
Nek1	-0.264141	0.211211	0.113317
B4galnt2	0.0743862	0.210842	-0.0145306
Suv420h1	0.208296	0.210711	-0.038196
Scd3	0.158171	0.210562	0.00910244
Nav3	-0.0722837	0.210556	-0.107743
Pcna	-0.072045	0.210517	0.0253592
Trim43c	0.832423	0.210366	0.346265
Gtdc1	-0.160527	0.210341	-0.00706888
Tor1aip1	0.295281	0.210223	-0.133793
Ankrd17	-0.50773	0.210195	-0.0905667
Ube2c	0.334375	0.210112	-0.0619547
Znrd1	0.314787	0.210059	-0.131639
Gm1564	-0.151261	0.210052	0.146621
Epn2	-0.439859	0.20967	-0.0838162
Bcl2l13	0.0614856	0.20937	-0.118698
Usp37	0.0600909	0.208924	-0.021663
Sod2	0.299663	0.208485	0.0945071
Accsl	-1.10996	0.208439	-0.100073
Pcm1	-0.302426	0.208344	-0.0248472
Senp3	0.331272	0.208296	-0.0388305
Agpat9	0.227599	0.208241	-0.00272388
Rnpc3	0.250562	0.207789	-0.00920893
Plin2	0.106645	0.207697	-0.0755111
Mllt4	-0.249262	0.207588	0.0245022
Atxn2l	-0.232964	0.207543	-0.0707861
Elovl6	0.583674	0.20706	-0.100538
Setd1a	-0.0624774	0.206752	-0.118755
Kpna6	-0.00126603	0.206708	-0.0194242
Midn	-0.263807	0.206619	-0.0745892
Mier3	0.695772	0.205842	0.164061
Brwd1	-0.191948	0.2055	-0.0822216
Cdk2	0.287603	0.205487	-0.00117938
2210409E12Rik	0.157753	0.205365	-0.148778
Kbtbd8	-0.633288	0.205251	0.115011
2410004B18Rik	0.128352	0.205229	-0.0835235
2810474O19Rik	0.0070534	0.204967	-0.119828
Nup50	-0.228927	0.204673	-0.0587392
Oog1	-0.569636	0.204416	0.00445147
Prkrir	-0.127837	0.20441	-0.111434
Rragc	-0.683664	0.204339	-0.144327
Rab35	-0.0976141	0.204327	-0.0182267
Rad17	-0.0122743	0.204315	-0.066453
Fam108b	-0.358151	0.20379	0.0906995
Zfp318	-0.144306	0.203374	-0.0945031
Gatad2b	-0.323666	0.203115	-0.388307
Cpsf4	0.231668	0.202932	-0.161911
Dkc1	0.166382	0.202925	-0.0416414
Brp44	0.244463	0.202837	-0.165402
Uhrf1bp1l	-0.00905664	0.202507	-0.00696872
AU015836	-0.714513	0.20243	0.0952612
Zfp936	0.398079	0.202338	-0.206495
Hmbs	0.233985	0.202235	-0.204037
Nlrp4a	-0.913841	0.202023	0.108459
BC052688	0.0962161	0.201774	0.0559438
Krcc1	-0.208905	0.201662	0.141194
Cdc27	0.063707	0.201556	-0.134128
Cops6	0.58454	0.201319	0.0378988
Dtx2	-0.18661	0.201214	-0.131225
Trp53inp2	-0.279131	0.201075	0.116627
Als2	0.324345	0.201049	-0.193078
Trub2	0.255262	0.200833	-0.177079
Herc2	-0.215812	0.200751	-0.112061
Ppp1cb	-0.30783	0.200612	0.0960433
Setd3	-0.0630537	0.200425	-0.0230805
Nbeal1	-0.0440356	0.200417	-0.0093067
Dbr1	0.167624	0.200274	0.217718
Hnrpdl	-0.0213327	0.200082	0.065084
Mtap1b	-0.207258	0.200073	-0.0351168
Ddit3	0.00561873	0.200057	-0.0763886
Pou4f1	-0.345084	0.199957	-0.0109898
Smarcd2	-0.0107079	0.199883	-0.0706666
Lclat1	0.307616	0.199612	-0.130837
Phlpp2	-0.0539272	0.199286	-0.0121934
Dmxl2	-0.103651	0.199164	0.0528687
Snw1	-0.0992873	0.199034	0.0350194
Zfp949	0.153465	0.198929	0.00866919
D8Ertd738e	0.42972	0.19876	-0.0485393
Zfp961	0.21953	0.198483	-0.132031
Ube2d3	-0.704769	0.19818	0.284807
Dis3	0.317759	0.19817	-0.0917811
AI462493	0.415188	0.198084	-0.249115
Usp47	-0.152479	0.197936	0.0343975
Cript	0.106123	0.197923	-0.124368
Rprd1a	0.310999	0.197591	-0.0658969
Raly	-0.135463	0.197523	0.0701549
Rb1cc1	0.499297	0.197395	0.0383616
AA792892	-0.0775086	0.197234	0.0317714
Gphn	0.0193158	0.197166	0.0311018
Zfp36	0.20683	0.197123	0.160872
Eif3j	0.161443	0.197029	0.0100599
Sec16a	-0.205171	0.196963	-0.023654
Dda1	-0.0300244	0.196934	-0.0577835
Ddx26b	0.101552	0.196884	0.0534106
Zfp142	0.00631827	0.19675	-0.242912
Arhgap44	-0.182625	0.196547	-0.0111579
Atxn1l	-0.303717	0.196537	0.048016
Cct3	0.439348	0.196391	-0.0307351
Stk38l	0.128629	0.196101	-0.166462
Rnf4	0.139268	0.195744	0.00456422
Tab3	-0.0828224	0.195561	0.0307099
Ipo9	-0.0303588	0.195148	-0.146534
Dnm1l	-0.306887	0.195044	0.0225937
Nudt4	0.268913	0.194875	0.0530383
Lepr	-0.0751928	0.194767	0.00572824
L3mbtl2	0.250537	0.194622	-0.150116
Timd2	1.01517	0.194517	0.208616
Ubr3	0.146387	0.194406	0.0441595
4932438A13Rik	-0.19868	0.193954	-0.0111168
Ankra2	-0.208486	0.193446	0.125634
Fbxw11	-0.00930945	0.193312	-0.0529386
Son	0.347341	0.19295	-0.141454
Scamp1	-0.335899	0.192864	0.0549677
Cdca5	-0.124312	0.192785	-0.18821
Gabarap	0.235424	0.192682	-0.00103026
5730419I09Rik	-0.564935	0.192569	-0.00793727
Rpl8	0.714968	0.192294	0.188801
Jhdm1d	-0.24743	0.192036	-0.00590339
Herc4	0.144193	0.192015	-0.0534617
Fam45a	0.133046	0.19156	0.0390133
Csnk1g3	0.0560614	0.191119	0.154505
Rap1b	-0.136651	0.191094	0.0568201
Stx5a	-0.418523	0.191056	-0.136382
Bmp2k	-0.417457	0.191034	-0.0570042
Pdxp	-0.0795574	0.190981	-0.110723
2310003F16Rik	0.0504055	0.190842	0.0550652
Cs	-0.271729	0.190805	-0.010488
Ccnf	0.26134	0.19056	-0.205794
Alms1	0.0700829	0.19039	-0.0860909
Rad51ap1	0.313656	0.190254	-0.232316
Gtf2f2	0.329345	0.190117	-0.0872049
Pwwp2a	0.0657917	0.190004	-0.00968237
Smurf2	-0.205621	0.189935	0.0252632
Zfp280b	-0.0764948	0.189877	-0.0193807
Traf7	-0.247242	0.189877	-0.106474
Fem1a	0.169529	0.18982	-0.281619
Ndufa2	0.0987805	0.189733	-0.0610696
Ppp1r12a	-0.31794	0.189717	-0.0246693
Zc3h14	-0.0497471	0.189547	0.144472
Cyb5r4	-0.0562503	0.18932	0.0472025
Tuba1c	-0.00178042	0.189249	0.242182
C2cd3	-0.153899	0.189244	0.0565603
Pikfyve	-0.178228	0.188953	0.0823517
Egfr	-0.438572	0.188482	0.0933475
Pla2g16	0.293998	0.188255	0.103427
Rnf14	-0.200064	0.187977	0.0404333
Gpcpd1	0.21759	0.187693	0.133533
Romo1	-0.000433016	0.18768	0.0632731
Agps	-0.187909	0.187214	0.0953885
Sgms1	-0.0356404	0.186915	0.0227232
Zdhhc5	-0.0761984	0.186815	-0.0697196
Erbb2ip	0.0981972	0.186691	-0.0288055
Phtf2	-0.108867	0.186266	-0.0619644
Hhex	-0.223342	0.186176	0.134764
Gm13242	0.120909	0.186103	0.053144
Zp3	-0.104919	0.185734	-0.176998
2410016O06Rik	0.307063	0.185484	-0.111774
4933439F18Rik	-0.0593462	0.185045	0.163174
Fam53c	-0.314928	0.184856	0.0500327
Qtrt1	0.157825	0.184628	-0.0595951
Tex11	-0.0749088	0.184375	0.209005
Utp23	0.396612	0.184361	-0.224841
Rpia	0.0452381	0.184044	-0.029388
Ccnk	-0.00381063	0.183938	-0.0363374
Atad5	0.057626	0.183928	0.00242953
Ncoa6	-0.253562	0.183899	0.00416628
Malat1	0.349108	0.183759	0.176053
Smpd4	0.332276	0.183444	-0.0164392
Nras	-0.25306	0.183334	-0.0114893
C1qbp	0.418076	0.183213	-0.127685
P4ha3	-0.613023	0.183156	0.0345302
Kdm4c	0.290899	0.183095	-0.0771604
Synj1	-0.322327	0.182989	-0.17666
Pim3	0.270224	0.182936	-0.10294
Ube4b	-0.313109	0.182914	-0.0414517
Hnrnpul2	-0.263108	0.182855	0.0156542
Spnb2	-0.388161	0.182348	0.0900463
Snx17	0.0178097	0.182242	-0.179442
Glrx2	0.219076	0.182228	-0.138992
Ryk	-0.264481	0.182045	0.0412351
Ddx20	0.397643	0.18201	-0.102659
Rab43	0.274105	0.181806	-0.231132
Kif2c	0.340831	0.181719	-0.171554
2500003M10Rik	-0.000931565	0.181351	0.0073349
Slc29a2	0.184511	0.181346	-0.0336355
Top2a	0.544444	0.181341	0.0762945
Fam63a	-0.312745	0.18134	-0.113599
Fam117b	-0.412061	0.181207	-0.0192701
Odf2	-0.30931	0.181199	0.00134143
Dis3l	0.252209	0.181117	-0.231504
Bnc2	-0.400999	0.181028	0.0298351
Ppfia1	-0.190435	0.180946	0.0105981
Trim44	-0.0734902	0.180741	0.0478181
Map2k4	-0.404578	0.180692	0.0796519
Ddx28	0.143381	0.18056	-0.154044
Chka	0.964027	0.180289	0.180007
Taf9	0.435752	0.180274	0.012545
Ash1l	0.00890448	0.180242	-0.115657
Med13l	-0.224097	0.17977	-0.0885877
Cenpa	0.129772	0.179719	-0.0695496
Rab10	-0.100559	0.179579	0.0410364
Cdk13	-0.0183694	0.178608	-0.107719
Polr2l	0.244313	0.178285	-0.0250354
Cntln	-0.0158389	0.178007	0.0366388
Rbm10	0.342665	0.177937	0.0818603
Lrba	-0.0326692	0.177517	-0.0178259
Cry1	-0.180595	0.177431	0.0651103
Ankrd28	-0.115336	0.177407	-0.00331382
Brd1	-0.0384043	0.177397	-0.111131
Iqca	-0.329171	0.176914	0.212186
Serp1	0.0944852	0.176699	0.0289741
Rictor	-0.324913	0.176398	0.0587766
Tmem41b	0.545884	0.176277	-0.000265687
Agap1	-0.135133	0.175993	-0.01163
Rnf10	-0.120581	0.175923	-0.0324212
Gbf1	-0.282159	0.175849	-0.0101504
Nus1	-0.0625522	0.175758	-0.00612183
Phf23	0.12069	0.175649	-0.157014
Irgq	0.425071	0.175283	-0.180877
Sgk3	0.121526	0.174788	0.187719
Dgkb	-0.169527	0.174756	0.092134
Dppa4	0.618458	0.17472	0.0736441
Dtx3l	-0.299378	0.174678	0.0736098
Arfgef2	-0.176933	0.17457	-0.0440472
Scoc	-0.161737	0.174498	0.0908486
Alox12	0.085344	0.173978	-0.110785
Atrx	-0.208369	0.173964	0.00946256
Osbpl9	-0.322697	0.173733	0.180658
Pnn	0.207105	0.173576	-0.116776
Suv39h2	-0.2812	0.173518	0.0618478
Creb3l4	-0.747971	0.173509	0.232892
Axin2	-0.373498	0.173297	-0.0315722
Zfand2a	0.441802	0.173172	-0.18278
Rfx2	-0.198093	0.172697	-0.0241253
Mknk2	0.200128	0.172644	-0.00343534
Ptpn11	-0.0224917	0.172473	-0.106376
Tmpo	0.204574	0.17246	-0.0358536
Nub1	0.716197	0.172353	0.0134464
4732418C07Rik	-0.300426	0.172257	0.0408504
Sap30	-0.334161	0.17214	-0.326794
Ccnl2	-0.076316	0.172032	-0.1011
Cdan1	0.340177	0.171954	-0.0733972
Dcun1d1	-0.430689	0.171851	0.0496637
Ints5	0.149493	0.171641	-0.0872653
Farp1	-0.353243	0.171602	-0.00236443
Ahctf1	0.3477	0.171571	-0.0141247
Jmy	0.453147	0.171454	-0.177705
AI848100	-0.355976	0.171288	-0.0655906
Casp3	0.0674168	0.170936	-0.125576
Gtf3c2	0.121123	0.17089	-0.0899167
Kif4	0.107028	0.170791	-0.0234365
Stk3	-0.307529	0.17056	-0.0131275
Eif4enif1	-0.508581	0.170548	-0.0775934
Cic	-0.1293	0.170488	-0.0856158
Snrpa	0.165115	0.17024	-0.1024
2410089E03Rik	-0.0803753	0.170231	-0.154886
Odc1	0.870362	0.170217	-0.00530679
Fam46b	-0.618032	0.170115	-0.170359
Ptk2	-0.272307	0.16993	0.0103465
Kif1b	0.158544	0.169819	0.0121555
Ralgapa1	-0.000807675	0.169533	0.02877
Rplp1	0.553101	0.169396	-0.0301931
Ptpn9	0.0805611	0.169014	-0.109245
Iws1	0.215392	0.168979	-0.189258
Rnf111	-0.0806547	0.168977	0.111333
Ccdc126	0.143412	0.168555	-0.146685
Nop2	0.736457	0.168282	-0.0912916
Pgm2l1	-0.0749042	0.168152	0.0478304
Pik3c2a	0.0461484	0.168017	0.13039
Card6	0.25447	0.167776	-0.0481948
Acd	-0.340235	0.167746	-0.0318944
Arpc2	0.0196373	0.167617	-0.0770394
Mllt10	-0.331569	0.167616	-0.0536419
Snx3	0.251172	0.167595	-0.133705
D17Wsu92e	-0.0698392	0.167554	-0.141988
Cdc20	0.516075	0.167534	-0.0732624
Dpf3	-0.0335712	0.167519	-0.19178
Rad21	0.0562979	0.16743	0.1034
1700017B05Rik	0.121554	0.167386	-0.212438
Pik3ca	-0.0807597	0.167046	0.035926
Nckap1	-0.0692954	0.167012	0.12283
Rrs1	0.0933266	0.166848	-0.177551
Lrrcc1	-0.219579	0.166746	-0.0061066
Nup98	-0.0747922	0.166691	-0.113603
Atxn7l3	0.116889	0.166588	-0.0244739
St13	-0.240102	0.166307	0.0635335
Dst	-0.0266235	0.16591	-0.0562322
Zzz3	0.127533	0.165582	-0.0949306
Rpf1	0.180792	0.16543	-0.0989165
Atp2c1	-0.349978	0.165079	0.042427
Ddr2	0.138572	0.164942	-0.154944
Uba3	-0.383089	0.164859	0.139264
Cdca3	-0.139997	0.164515	0.115484
Rph3a	-0.328919	0.164278	0.00902775
1700081L11Rik	0.0421101	0.164185	-0.128149
Fam49a	-0.168248	0.164042	0.105821
Foxo1	-0.501483	0.163944	-0.218045
Vapa	0.0877385	0.163865	0.188392
Fcho2	-0.149583	0.163766	0.102491
Tm7sf3	-0.313779	0.163614	-0.0254511
Npat	0.248502	0.163546	-0.00776629
Dmxl1	-0.137279	0.163513	0.0109167
Uchl1	-0.63425	0.163383	-0.00110853
Acbd5	-0.0624498	0.163354	0.0582472
Pum2	-0.00993392	0.163113	0.0943174
Mapk9	-0.226642	0.162971	0.0636253
Itpr1	-0.252744	0.16297	-0.0712112
Flcn	-0.221076	0.162946	-0.147914
Xiap	-0.0143033	0.162856	0.171916
Scd1	0.261533	0.162807	-0.0569015
Med14	0.165996	0.162665	0.00240295
Zfp229	-0.0155952	0.162324	-0.12716
Laptm4b	-0.439967	0.1623	-0.148407
Sbf2	-0.1458	0.162133	0.0462957
Mybl1	-0.0819211	0.162008	-0.00017896
Trappc4	0.304675	0.161789	-0.0214449
Ppif	-0.040588	0.161585	0.141277
Gsk3a	-0.0484369	0.161544	-0.0385334
Csnk2a1	-0.039379	0.161516	0.0995946
Thap1	0.0357733	0.16136	-0.0189056
Ptpn1	0.32824	0.161303	-0.349399
Diap3	0.194096	0.161137	-0.103623
Pabpc4	0.125267	0.16113	0.0216241
Cdh1	-0.064247	0.160907	0.100302
Homer2	-0.110559	0.160736	-0.13923
Mff	-0.420243	0.160706	0.0663217
Rimkla	-0.439359	0.160585	-0.00217356
Rnf6	0.427243	0.160285	-0.136227
Thoc5	0.249963	0.15981	0.0179184
AW555464	-0.181114	0.159672	-0.0812433
Zfp407	-0.0157633	0.159447	-0.186331
Ddx42	0.0463738	0.159356	-0.0573004
Fam135a	-0.0924822	0.159283	0.0345812
Cabin1	-0.0445581	0.159179	-0.111499
Zbtb10	0.446966	0.159174	0.174982
Foxk2	-0.242055	0.159172	-0.0229869
Ugcg	-0.15696	0.158659	0.197855
Ncoa3	-0.0595877	0.158651	0.0384786
Phf12	-0.237	0.158343	-0.0377308
Ipo8	-0.547709	0.158291	0.0106929
Zfp513	-0.203012	0.15801	-0.0327206
Fmnl3	-0.428945	0.15792	-0.13384
Bdp1	0.317981	0.157617	-0.0224347
Ibtk	-0.268826	0.157363	-0.00679853
Nampt	0.251322	0.157021	-0.0192131
Rgn	-0.0476762	0.156723	0.0259328
AI314180	-0.333398	0.156645	-0.0128045
Polr1d	0.397574	0.156629	0.0243914
Wdr33	-0.20675	0.156444	-0.109507
Setdb2	0.113223	0.15609	-0.08937
Ckap2	-0.0386048	0.156059	-0.0816323
Nup214	-0.421181	0.155848	-0.0370063
Lmo1	-0.308878	0.155797	0.104228
Efr3a	-0.172106	0.155662	0.00563615
Denr	0.212345	0.155588	-0.0142626
Sec16b	-0.175075	0.155501	0.0483391
Tacc1	-0.0913842	0.155005	-0.0423261
Pgm3	0.20516	0.154918	-0.149275
Fa2h	-0.324271	0.154788	0.0387195
Fyco1	-0.300174	0.154627	0.0256825
Cdc40	0.203071	0.15412	-0.0426978
Setx	0.391201	0.154053	-0.0609374
Taf5l	0.35474	0.15368	0.00790087
Naa30	-0.52692	0.153588	0.0779587
Tcof1	0.142937	0.153515	-0.170162
Il6ra	0.166988	0.153286	-0.231781
BC031781	0.119291	0.153158	-0.188875
Aqp9	0.297761	0.153136	0.268419
Slc9a1	-0.2053	0.153125	-0.0599667
Snx9	-0.392199	0.153016	-0.108156
Pcnx	-0.199417	0.152966	0.00557838
Plekhg1	-0.588797	0.15289	0.0117871
Cbx3	0.288369	0.152847	0.00968314
Ubn1	-0.0925579	0.152759	-0.260233
Znhit6	0.400364	0.152753	-0.0907149
Map1lc3b	0.941141	0.152719	0.255259
Nap1l1	0.173885	0.152655	0.164476
C330019G07Rik	0.0667701	0.152654	-0.141646
Pde4d	-0.133408	0.152334	0.0888491
Duxbl|Gm10391|Gm10394	0.00123101	0.152257	0.0498846
Sap130	-0.290907	0.152141	-0.0422622
Spast	-0.191659	0.151833	0.0684549
Chsy1	-0.598031	0.151562	-0.0637595
Leng8	0.11919	0.15151	-0.0071433
Pi4k2a	0.225145	0.151345	-0.273143
B230219D22Rik	0.0890641	0.150702	-0.0058219
C87977	-0.721046	0.150696	-0.00468002
Rpl23	0.573449	0.150559	0.00415585
Trappc10	-0.145807	0.150382	-0.0206157
Tmed9	0.0900686	0.150326	-0.142942
Krt84	-0.204233	0.150018	0.0218068
Skap2	-0.291483	0.15	0.000865777
9930104L06Rik	0.180112	0.149973	-0.103987
Fndc3b	-0.305849	0.149771	-0.0270101
Pbrm1	0.0349103	0.149473	-0.0661303
Cdkl2	-0.0642097	0.14936	0.0200862
Ppp2r5d	-0.0680737	0.149072	-0.0464275
Mllt11	-0.143353	0.148988	0.0466704
Mark2	-0.279618	0.148896	-0.0179889
Sh3rf1	-0.29913	0.148793	-0.0073594
Kif5b	0.115817	0.148789	0.0157954
Orc1	0.100026	0.148767	-0.112866
Rab3gap2	-0.477106	0.148571	-0.0454664
Arhgap11a	0.111327	0.148207	-0.109981
Calr4	-0.3796	0.148154	0.132788
Tcfap2c	0.163705	0.14813	-0.0989527
Mrps30	0.154541	0.148064	-0.139818
Pdzd2	-0.316157	0.147938	-0.0401323
Tcl1b5	-0.661349	0.147488	0.292792
Epha3	-0.326123	0.147388	0.148607
Klf11	-0.2626	0.147384	-0.0581544
Trp53inp1	-0.187436	0.147232	0.0585699
Hipk2	-0.225158	0.147172	-0.0715598
Cwc22	0.102297	0.147117	0.10984
BB557941	-0.0901026	0.147027	-0.0268589
BC033916	0.157545	0.146987	-0.0816869
Arid4b	0.283044	0.146947	0.0917469
Pgrmc1	0.0640146	0.146733	0.0879877
Zfp36l2	0.026173	0.146649	0.0685142
Atf1	0.137359	0.146589	0.00890942
Bmpr2	-0.112276	0.146455	-0.0872854
Th	-0.374585	0.146445	-0.0191094
A830080D01Rik	0.128109	0.146438	0.0440198
Shroom2	-0.272244	0.146308	0.0200423
Pik3cd	-0.515801	0.146238	-0.108701
Rbm42	0.226745	0.146226	-0.156422
Ect2	-0.162069	0.146217	0.0590419
Whsc1l1	0.0221725	0.146027	0.038094
Cdk2ap2	-0.230514	0.145997	-0.148282
Zfp1	0.159308	0.145783	-0.0554707
Usf1	0.250729	0.145662	-0.233484
Stil	0.132741	0.145647	-0.0881009
2410004A20Rik	0.0651866	0.145568	-0.187655
Manf	0.0816138	0.145365	-0.0635896
Papd4	-0.068127	0.145113	0.0510474
Gdi2	0.193707	0.145066	0.0933994
Mcl1	0.610147	0.144674	0.142351
Taf1b	0.250983	0.144541	0.000979892
Iqub	0.179551	0.1445	-0.170284
Pex19	0.430714	0.144194	-0.23308
Casc5	0.171559	0.144156	-0.0472362
Dock9	-0.232238	0.144072	0.0752522
Jmjd6	0.410318	0.144059	-0.214291
Atg13	0.183074	0.143922	-0.0100764
Pigyl	0.0969791	0.143919	-0.0971961
Bmp15	-0.995177	0.143798	-0.0578669
Rhot1	-0.101605	0.143782	0.0732961
Anp32b	0.124733	0.143744	-0.0676779
Mat2a	0.705586	0.143592	0.237687
Dido1	0.0650116	0.143564	-0.110375
Tmem120a	0.367302	0.143537	-0.121476
Epb4.1l4b	-0.113338	0.143429	0.115399
Gtse1	0.051554	0.143382	-0.102389
Fbrs	-0.0821417	0.143309	-0.095153
Rpl36al	0.412412	0.14328	-0.0756615
Nip7	0.55976	0.143266	-0.168043
Taf4a	-0.222843	0.143087	0.0125773
Zfp667	-0.129438	0.143001	0.0738577
Pak1	-0.40272	0.142624	-0.00165281
Eif5	0.446063	0.142542	0.109073
Klhdc3	-0.37029	0.142479	-0.038632
Coq4	0.249799	0.142418	-0.099434
Atp5g1	0.384981	0.142401	-0.0505711
Stk25	-0.130596	0.142137	-0.0360942
Itpk1	-0.241418	0.142128	0.00197727
Rab11fip5	0.233606	0.142102	-0.186523
Mbd3l2	-0.0490453	0.141982	-0.0880854
1110003E01Rik	-0.482825	0.141973	-0.051781
Nusap1	-0.27312	0.141887	-0.123956
Obfc2a	0.331201	0.14148	-0.00133308
Rab3d	-0.467841	0.141209	-0.0235904
Neo1	-0.0900164	0.141008	0.050808
Armc1	-0.183146	0.140727	0.0787747
Rab5a	0.376123	0.140689	0.106004
Cltc	-0.190639	0.140686	-0.141182
Alg13	-0.132795	0.140685	0.088836
1600002H07Rik	0.122026	0.140528	-0.00428034
Alkbh5	-0.31943	0.140506	-0.00117466
Tanc2	-0.176149	0.140331	0.046766
Hdac2	-0.0460052	0.140052	0.214367
Pak1ip1	0.165231	0.140005	0.0250948
Commd3	-0.245732	0.139892	0.161378
Zfp944	-0.0661711	0.139859	0.068771
Igsf3	-0.50839	0.139552	-0.237484
Pramel6	0.620297	0.139497	0.123405
Vps13b	-0.0691165	0.13919	-0.000304332
Usp21	-0.192252	0.139091	-0.0581798
1700019E19Rik	-0.334712	0.138737	0.123213
Jam3	-0.016898	0.13872	-0.086241
Actr2	-0.0624915	0.138492	0.141572
Eif3h	0.544274	0.138445	-0.093449
Arntl	-0.422823	0.138363	0.0496726
Polr3d	0.280123	0.137945	-0.0502013
Gmeb2	0.132606	0.137777	0.0117652
Nfe2l1	-0.0393581	0.137764	-0.216295
Gm9376	0.221822	0.137467	-0.0615675
Ddx51	0.0921536	0.13744	-0.102658
2210012G02Rik	0.00430729	0.13731	0.0361707
Pdxdc1	-0.076051	0.137209	-0.0333308
Dot1l	-0.0914835	0.137012	-0.103383
Trim33	0.393588	0.136913	-0.114397
Fgd6	-0.353124	0.136846	0.0889624
Rrm2b	-0.504829	0.136474	0.10825
Mbtps2	-0.165011	0.136409	0.0146889
Folr1	0.630367	0.136156	-0.132636
Vps13a	-0.100171	0.136012	0.00654843
Vcp	0.286626	0.13597	-0.109177
Zyg11b	0.102576	0.135849	-0.044954
Tmem201	-0.0102666	0.13583	-0.324975
Timm8b	-0.183371	0.135815	0.100928
Fbxo5	-0.0722305	0.135454	-0.033961
Gsg2	0.090611	0.134949	-0.0313913
Dimt1	0.239056	0.134816	-0.00414625
Qsox2	0.1758	0.134783	0.0787525
Maml1	0.0317931	0.134619	0.0120012
Zbtb9	0.112839	0.13443	-0.0980865
Myo19	-0.196695	0.134292	0.05265
Zfp738	-0.158259	0.134073	0.10811
Zfp113	0.0763512	0.133894	-0.057726
Tulp3	-0.360852	0.133767	-0.128695
Limd1	-0.191206	0.133731	-0.0647383
Eif3c	0.824064	0.133724	-0.0872508
Spc25	0.115535	0.133532	-0.0288338
Nlrp9c	-0.623059	0.133411	0.177865
Arhgap12	-0.345827	0.132997	-0.0297083
Tmem59	0.344591	0.132659	-0.0767344
6230427J02Rik	0.224879	0.132654	-0.085707
Lims1	-0.04734	0.132619	0.104665
Ica1	-0.448363	0.132555	0.00245582
Sp140	0.268415	0.13247	0.123164
Eif3f	0.393208	0.132319	-0.112792
Syngr3	0.0485904	0.132232	-0.0912508
Kdelr1	-0.178975	0.132189	0.0904124
Map3k5	-0.106799	0.132024	0.019384
Hif3a	-0.283619	0.132021	0.00950512
Fastkd1	-0.191418	0.131824	0.0309121
Myh9	-0.0647696	0.131798	-0.0371872
Dennd5a	0.0409728	0.131765	0.0102545
D230025D16Rik	0.368758	0.13166	-0.0409463
Mcc	-0.25252	0.131584	0.0615245
Ap2a2	0.104387	0.13151	-0.0926215
Zfp770	-0.0850893	0.131485	0.133479
1110038F14Rik	0.146727	0.131419	-0.0112398
Sf3b5	0.34803	0.131369	-0.152761
Polr2j	0.288808	0.131244	0.131277
Whsc1	-0.206868	0.131045	-0.0278515
Rala	-0.0635661	0.130917	0.0174998
Exosc2	0.1303	0.1309	-0.126121
Snrpg	0.0280351	0.13082	0.146986
Cdv3	-0.00781207	0.130815	-0.0328625
Whsc2	-0.0426388	0.130751	0.0691387
Mtus1	-0.457589	0.130474	-0.191547
Atmin	-0.188169	0.130316	-0.0214938
Sec63	0.132295	0.129994	-0.138378
Mpdz	-0.128292	0.12992	-0.030368
Setd8	0.167169	0.129842	-0.144328
Mafg	0.0345194	0.12974	-0.148373
Tnfsf13b	-0.507515	0.129651	0.165174
Lrrc16a	-0.318801	0.12962	0.000288599
Prdx2	-0.485358	0.129409	0.154106
Rab39	0.191679	0.129406	-0.0581344
Ccdc77	0.0250524	0.129351	0.015323
Pms2	0.175	0.129153	-0.150101
Ampd3	-0.241673	0.128823	0.00466603
Med1	0.0487199	0.128567	0.00053218
Med15	-0.468991	0.128488	0.0576308
Ivd	0.100266	0.128484	-0.0896385
Gm10857	-0.173638	0.128325	0.0704983
Sh3yl1	-0.169587	0.128188	0.0608501
Casp8ap2	-0.0324301	0.127908	0.00755047
Stk35	-0.162106	0.127727	-0.237327
Fxr2	0.0401205	0.127261	-0.0167263
Adss	-0.356983	0.127057	-0.000574309
Plag1	-0.242486	0.127009	0.108516
Pacs2	-0.147066	0.126795	-0.00674127
Samd4b	-0.0716077	0.126671	-0.0417206
Fam84b	-0.336095	0.126125	0.0571542
Eps8	-0.35608	0.126005	-0.0570522
Pim2	-0.087649	0.125583	-0.117374
Ccni	-0.0768237	0.125489	0.179271
Ormdl3	0.198725	0.125433	-0.126494
Rb1	-0.214072	0.125325	0.109051
Eml4	-0.446676	0.125136	-0.0812845
Hinfp	0.218226	0.124885	-0.231526
Gm1821	-0.0335487	0.124613	0.160458
Pdpk1	-0.167627	0.12453	0.059856
Trip11	-0.0598905	0.124497	-0.0217843
Ubxn4	0.0194565	0.124304	-0.340094
Nhsl1	-0.331412	0.124097	-0.00356203
Cbfb	0.110043	0.123867	0.0210204
Mga	0.364863	0.123812	-0.045271
Nhp2l1	0.37348	0.123804	0.10172
Rpp40	0.249651	0.123765	-0.105885
Dnajb1	-0.177104	0.123565	-0.09833
Dock5	-0.267835	0.123285	-0.0174141
Ube2r2	0.097295	0.123204	-0.0609247
Tuba1a	0.0804376	0.123145	0.0345414
Oog1.1	-0.450935	0.123136	0.006746
Fryl	-0.218986	0.123105	-0.0969667
Supt4h1	0.466163	0.123089	-0.0556147
Taf11	0.033703	0.122915	-0.00244555
Mn1	-0.217799	0.122813	-0.0819665
Nsun5	0.29656	0.122779	-0.133224
Pdlim1	-0.421237	0.122681	0.0175062
Kti12	0.255938	0.122581	-0.231543
Scaf11	0.180237	0.122519	-0.124736
Mro	-0.35371	0.122082	0.174901
Ripk1	-0.168811	0.121991	-0.0113928
Yrdc	0.212734	0.121937	-0.0343666
Tcf12	-0.0630405	0.121717	-0.0171023
Oaz2-ps	-0.0158464	0.121401	-0.0868322
Snx12	-0.155191	0.121006	0.0948613
4933434E20Rik	0.0817711	0.120871	0.109969
Rps26	0.465566	0.120692	-0.0615607
Mrpl10	-0.0526904	0.120618	-0.0575422
Tbc1d10b	0.0456856	0.120594	-0.190507
Klhl12	-0.0150018	0.120467	-0.0991699
R3hdm2	-0.0600666	0.120368	-0.10178
Carhsp1	-0.14535	0.120149	-0.00626352
Cnot7	-0.696555	0.120061	0.227738
AI661453	0.14226	0.1195	-0.0209592
2810408I11Rik	-0.118306	0.119463	-0.0886807
Zhx3	-0.0522172	0.119195	-0.0584342
Rhoa	0.0229478	0.119008	0.00641582
Ppp3cb	-0.0301409	0.119005	0.0722123
Peli1	-0.0445097	0.118672	-0.0556876
Phf10	-0.0599394	0.118521	-0.0644852
Vhl	0.440611	0.118444	-0.0894659
Zc3h18	0.076427	0.118365	-0.0657709
Exd2	0.107696	0.11825	-0.00196251
4930453N24Rik	0.30951	0.11822	-0.208896
Ska1	0.32308	0.11797	-0.0795813
Tpi1	-0.200865	0.117941	-0.0165697
Tdrd3	-0.273957	0.117936	0.0783644
Rnf24	-0.401631	0.117906	-0.0752131
Slc16a10	-0.0925741	0.117831	-0.107857
Rab21	-0.344327	0.11771	0.095315
Eif2ak4	-0.333639	0.117548	0.0765635
Zfp942	-0.0282279	0.117459	0.0558494
Hyls1	-0.24954	0.117222	-0.0857593
Akirin1	0.244833	0.117212	0.0625965
Bclaf1	0.655299	0.117185	0.00875361
Atp2a2	-0.300195	0.116838	-0.00544434
Polr1b	0.368889	0.116618	0.021013
Acsl3	0.0588929	0.116339	-0.228425
Syap1	0.323732	0.116145	0.0129432
Dcp2	-0.464551	0.116137	-0.00730467
Mettl11a	0.454147	0.115884	-0.287965
Phf6	-0.468852	0.115783	0.22388
Ssbp3	-0.145458	0.115743	0.0556054
Lamtor2	-0.0892426	0.115574	0.191389
4933411K20Rik	-0.500879	0.115546	-0.0328335
Fkbp5	-0.40016	0.115485	-0.136015
Ubn2	0.107862	0.115254	-0.0539124
Myo5a	-0.112666	0.11525	-0.0123231
Nrp1	-0.400427	0.115145	0.0876433
Rab8b	-0.231732	0.115125	0.0382319
Cep70	-0.214205	0.115036	0.0980631
Akt2	-0.0865481	0.11497	-0.0204023
Rab2b	0.127714	0.114901	0.0805879
Unc13b	-0.220413	0.114899	-0.0355454
2610507B11Rik	0.142594	0.114837	-0.0684432
Fam178a	-0.389036	0.114687	0.189263
Cenpl	0.150392	0.114564	-0.0402855
Usp2	-0.506493	0.114406	-0.109977
Mapk14	0.235471	0.114352	0.027668
Cenpw	-0.0233625	0.114212	0.0370464
Cdipt	0.244748	0.114051	-0.122909
Xpr1	0.0399756	0.113855	-0.101175
Hist1h1a	-0.0231732	0.113631	0.0208242
Stk24	-0.193359	0.113605	0.0447443
Ndufb11	0.189633	0.11343	0.0789597
Ctnna1	-0.121346	0.113352	-0.171808
4732471D19Rik	0.215	0.113288	-0.102548
Ttc1	0.399199	0.113221	-0.0531313
Tdp2	0.26309	0.113182	0.123785
9130011J15Rik	0.247889	0.113099	-0.0650275
E2f1	-0.0918556	0.113074	-0.0798422
Rchy1	-0.467994	0.113047	0.0237895
Wasf1	-0.115301	0.11287	0.0303245
Iars	0.283641	0.112461	-0.0156619
Nop58	0.55187	0.11243	-0.0899769
Myo6	-0.192746	0.112409	-0.00723382
Caprin2	-0.199746	0.112379	0.0162661
Ell2	0.539443	0.112185	-0.00262398
Fam102a	0.0773037	0.111933	-0.0182768
Dpp9	0.0794394	0.111878	0.0109517
2020-03-05	-0.238897	0.111809	0.023801
Acsl1	-0.168321	0.111783	-0.0194435
Asap1	-0.132897	0.111698	0.11442
Ercc6l	0.133392	0.111625	-0.0260438
Ccdc86	0.302646	0.111499	-0.15142
Sdc1	-0.118089	0.111224	-0.0109365
Ccdc41	-0.196758	0.111055	-0.0300306
Osbpl1a	-0.177183	0.110975	-0.102139
Brd7	-0.208432	0.110843	0.161852
2810407C02Rik	0.517596	0.110801	-0.170536
Nacc1	-0.0898466	0.110636	-0.0303743
Phip	-0.344232	0.110614	0.0386819
Eif4g1	0.283964	0.110534	-0.145334
Dab2	-0.289956	0.110533	0.152259
Tnks	-0.135615	0.110503	-0.124143
Tcerg1	0.188301	0.110443	-0.102989
Wibg	0.121015	0.110404	-0.0793109
Aff4	0.251403	0.110358	-0.0973415
Rnf38	-0.537588	0.11033	0.10954
Atl3	0.267923	0.110322	-0.231779
Ybx1	0.326588	0.109869	0.00352084
Erc1	-0.065148	0.109555	-0.119216
Pprc1	0.640111	0.109537	-0.140309
Rac1	-0.289449	0.109297	0.0435082
Fam108c	-0.0315395	0.109291	-0.0305474
Rbfox2	-0.430786	0.109215	-0.036104
Arid1b	-0.309902	0.109199	0.00297137
Bmp5	-0.246745	0.109155	0.158096
Supv3l1	-0.16337	0.109092	0.0550187
Wipi2	0.533917	0.109072	-0.0625361
Zmiz2	-0.181228	0.108994	-0.0680574
Rps6kb1	-0.0429128	0.108954	-0.00897795
Acat1	-0.435277	0.108898	0.00746661
Polr2a	0.0403795	0.108856	-0.072445
Rgmb	0.00302916	0.108831	-0.0906348
Rnf170	-0.150684	0.108722	-0.0514798
Uhrf1bp1	0.0505342	0.108694	-0.129829
Nme2	0.701707	0.108598	0.137644
Polr2g	-0.271294	0.108593	-0.115802
Zfp91	-0.0855507	0.108586	0.0351591
Frrs1	0.383481	0.108432	0.00285359
Phf20l1	0.0093859	0.108356	-0.0335673
Pex13	-0.499796	0.108181	0.0969393
Dclre1b	0.110514	0.108126	-0.0877981
Ccnc	0.00702663	0.10803	-0.00330963
Prorsd1	0.127862	0.107923	-0.0690022
Nol7	0.238267	0.107767	-0.0185776
Pknox1	0.220644	0.107743	-0.145936
Kras	-0.207657	0.107672	0.109113
Pla2g4c	-0.710428	0.10761	0.0230215
Psme3	-0.343746	0.107609	0.00589243
Nr6a1	-0.113471	0.107525	-0.017501
Eif1a	0.542711	0.107449	0.223776
Rps9	0.761754	0.107448	-0.049589
Kif18b	0.139385	0.107418	-0.107352
Rpl41	0.573215	0.107244	-0.0225504
Tspyl1	-0.119251	0.107134	0.191955
Obox5	-0.844441	0.107115	-0.031662
Ubtd2	0.221786	0.107027	-0.0499655
Gm97	-0.886639	0.10659	0.191797
Spag5	0.0417709	0.106572	0.00351719
Rpl39l	0.41321	0.106572	-0.0952898
Uap1	0.477478	0.106547	-0.058433
Gtf2h1	0.246138	0.106443	-0.119087
Pi4ka	-0.0440271	0.10642	0.0764637
Hnrnpu	0.265789	0.106336	-0.0857779
E130309D02Rik	0.245051	0.106287	-0.0723078
Phf8	-0.274755	0.10586	0.00812367
Prc1	0.238005	0.105758	-0.144229
D1Ertd622e	-0.434823	0.105533	0.0296638
Pitpnc1	0.16272	0.10532	-0.165409
C030046E11Rik	-0.231128	0.105249	0.0295795
Tlk2	0.182595	0.105032	-0.152117
Ubl5	0.140469	0.10492	0.12113
Ngly1	-0.191842	0.104918	0.073912
Tbc1d13	0.0809781	0.104889	-0.06234
Zfp957	-0.373579	0.104761	-0.140744
Raph1	-0.331603	0.104742	0.0620103
Cstf3	0.0769323	0.104739	-0.0138284
Zfp948	0.155399	0.104705	0.0257489
Arl3	-0.0984565	0.104692	0.0827053
Socs5	-0.148832	0.104638	0.00661087
Aip	0.101875	0.104551	-0.0781484
Cand1	0.319523	0.104456	-0.0452756
Gm13154	0.0910688	0.104353	0.164553
Zcchc10	-0.253567	0.104231	-0.109485
Tnik	-0.115902	0.104163	0.0293853
Usp24	-0.0333585	0.103921	0.023257
Hdgf	0.44013	0.103915	0.0199703
Hdac1	0.410313	0.103737	0.0355182
Cd2bp2	0.144917	0.103725	-0.1734
Ubr5	0.518368	0.103631	0.0133813
2610034M16Rik	-0.271875	0.103576	0.0828457
Pik3cb	0.104705	0.103378	-0.045456
Uimc1	0.0588942	0.103349	0.0633967
Ywhaq	0.164573	0.103304	0.148682
Slc35f2	0.307273	0.103293	0.0231291
Pdap1	0.125591	0.103259	-0.165225
Cep350	-0.0786634	0.103218	-0.0357372
Myo1c	-0.222187	0.103112	-0.0807888
Exoc2	-0.23454	0.102928	0.122613
Tmem55b	-0.0229117	0.102918	-0.0402584
D19Ertd737e	-0.0766344	0.102794	0.00491388
Mrpl49	0.203583	0.10265	0.0937168
Yeats4	-0.114827	0.102603	0.0586061
Tmem164	-0.312897	0.102412	-0.0145891
Adam17	0.0157751	0.101983	-0.218262
Rspry1	0.143766	0.10189	-0.108381
Rbm22	0.000878221	0.101819	-0.214709
Dhx8	0.250559	0.101727	-0.17617
Zfx	0.279946	0.101661	0.0714423
Cbl	0.279952	0.101586	0.0524402
Mtmr6	-0.0353722	0.101552	0.0932423
Kntc1	-0.0601368	0.101509	0.011806
Mcm4	-0.109348	0.101484	-0.0336807
0610007C21Rik	0.227152	0.101451	0.0828464
Ate1	0.0996943	0.101294	-0.134723
Commd7	0.159336	0.101184	-0.0904715
AK010878	0.185851	0.101131	-0.10719
Frg1	0.208023	0.101109	-0.146286
Tmem8	-0.0572825	0.100946	0.0643667
Nup43	0.39953	0.100819	-0.0715847
Rfx7	-0.164744	0.100704	0.0485416
N4bp1	-0.271701	0.100658	-0.0235763
Zfp592	-0.361863	0.100447	-0.11569
Atp11a	-0.266453	0.100373	-0.0243627
Stk31	-0.0696711	0.100345	-0.00496064
Tmbim1	-0.208356	0.100244	-0.0486
Ctdnep1	0.0835632	0.100226	-0.181688
Tnfaip1	-0.0399512	0.100098	-0.051891
Atp10b	-0.378856	0.0999273	-0.0635475
Immp1l	-0.292369	0.0998454	0.222084
Gdap2	0.0915116	0.0997858	-0.0665472
Helq	-0.339811	0.0997806	0.0213133
Wdr77	0.565916	0.0995856	0.174539
Ipmk	-0.126055	0.0992596	-0.112362
Btbd2	-0.409235	0.0991265	0.0334102
Cep120	-0.100754	0.0991195	0.0187017
Htra1	-0.171866	0.0986479	0.0588946
Mapk8ip3	-0.125442	0.0984622	-0.0568174
Got1	-0.132548	0.0984203	-0.196612
Stag1	0.00685294	0.0980648	-0.0023399
Arrdc2	0.0199738	0.0979213	-0.0426045
Zswim4	-0.0590735	0.0978777	-0.109043
E430025E21Rik	0.0111107	0.0977814	-0.0476973
Ttc37	-0.226557	0.0976627	0.0251034
Eif2b4	0.253007	0.0976604	-0.105439
Gtpbp4	0.109166	0.0976527	-0.17755
Casc3	0.307193	0.0975237	-0.0129336
Fbxl6	0.110488	0.0973729	-0.022131
Cdca2	0.0621864	0.0973702	-0.0853962
Ppm1h	-0.143037	0.0971647	-0.00855518
Msl2	-0.112037	0.0970643	-0.0120747
Pfkp	-0.248157	0.0969448	0.0660176
Secisbp2l	-0.364867	0.0969445	-0.0837003
Hpcal1	-0.202134	0.0969391	0.0521877
Azin1	0.281162	0.0969015	0.182301
Mon2	-0.0830922	0.0967301	0.048996
Memo1	0.0789966	0.0965891	0.047568
Tomm22	0.537269	0.0965225	0.0253131
Ehbp1	-0.403745	0.0961892	-0.0224572
Ogt	0.0714464	0.0959494	0.112911
Nptn	0.0160437	0.0957731	0.0785296
Rell1	-0.417427	0.0956258	-0.153123
Prpsap1	0.315424	0.0955916	-0.0176516
Ggps1	0.0745595	0.0954942	0.0394739
Apitd1	0.154261	0.0954889	-0.154451
Rexo4	0.356994	0.0953229	0.0367659
Prr13	0.351788	0.0950569	0.0282305
Paf1	0.282109	0.0950435	-0.0470111
Scml2	-0.184571	0.0949862	0.141517
Smarca5-ps	0.155499	0.0947833	-0.0489089
Fyn	-0.42691	0.094512	-0.123392
Nol8	0.0940297	0.0944666	0.0286594
Tmem50b	0.597736	0.0944141	0.124918
Zfyve26	-0.11092	0.0943831	0.115601
Ctage5	-0.214537	0.0943664	0.102197
Elk4	-0.209474	0.094196	0.0014369
Scmh1	-0.185089	0.0940518	-0.0387777
Poc5	-0.0713663	0.0939763	-0.0534289
Ccbl2	0.0373118	0.0939462	-0.248154
Egln2	0.181901	0.0938913	-0.0536655
Gm11545	-0.325229	0.0937216	0.0142021
Tulp4	-0.0285338	0.0936739	-0.0661096
Agtpbp1	-0.429422	0.0934068	0.0808793
Cltb	0.0166861	0.0932642	-0.163123
Senp1	-0.369638	0.0928206	-0.287457
Mtor	-0.0151411	0.0927838	-0.161073
Nxt2	-0.0260595	0.0926253	0.0974684
Pdcl	0.153911	0.0923961	0.136191
Ccdc90a	-0.359922	0.0921126	0.0442352
Klhl7	0.166593	0.0917878	-0.0722501
Srsf6	0.381484	0.0917469	0.0580359
Afap1	-0.403306	0.0916117	0.0334046
Pan2	-0.365983	0.0916085	0.116159
2700007P21Rik	0.0762067	0.0914201	-0.25397
Hs6st1	-0.107333	0.0914152	-0.0125913
Dgke	0.243935	0.0913717	-0.0683749
Atp11b	0.0463491	0.0913211	0.120551
Rcan3	-0.119396	0.0911924	-0.155159
Fam125b	-0.305869	0.0911423	-0.0861501
Naa15	0.437038	0.0908548	-0.144849
Dynll2	-0.10416	0.090771	-0.196707
Spon1	-0.174121	0.0906939	0.0735136
Fbxo8	-0.372081	0.0906714	0.251361
Mtus2	-0.194956	0.0905836	-0.118521
Mkrn1	0.229887	0.0905107	-0.0392525
Prkd1	-0.274785	0.090451	0.0281243
Bag1	0.435641	0.0904188	-0.140721
Zbtb11	0.300161	0.0904058	0.0590697
Polr3h	0.2683	0.0903209	-0.203288
Cdkn1a	0.148984	0.0902241	0.175059
Nop14	0.306301	0.0901305	-0.0654509
Ep400	-0.381847	0.0899811	-0.0455405
Rab40c	0.242734	0.089815	-0.17961
Tomm20	0.220698	0.0897217	0.0225073
4931406C07Rik	-0.108441	0.0896848	0.101229
Npepps	0.104569	0.08958	-0.0571169
Rybp	0.0463722	0.0895461	-0.0189538
B9d1	-0.227964	0.0894465	0.150898
Plk4	-0.31523	0.0893845	0.25003
Ythdf3	-0.428857	0.0891861	0.170615
Ccdc18	-0.0919627	0.0883732	-0.00475304
Bag4	-0.184825	0.0881132	0.00517399
2310016M24Rik	0.148803	0.0880898	-0.124448
Eif6	0.508721	0.0880333	-0.174744
Vps4a	-0.111981	0.0880091	-0.0814554
Rngtt	0.236762	0.0877937	-0.0481147
Gpt2	-0.0141472	0.0874095	0.0156764
Cldnd1	-0.150111	0.0873006	0.00628286
Wdr69	-0.322698	0.0871702	0.207328
Gins2	0.113045	0.0869692	-0.100308
Zfp958	0.0965598	0.0869085	-0.121046
Sp1	0.121877	0.0868807	0.012323
Akap9	-0.156945	0.0864335	0.0304752
Rad54l2	0.015666	0.0864036	0.00173247
Etv6	0.144546	0.0863289	-0.107931
Fam76b	-0.0595711	0.086126	-0.028518
Ophn1	-0.241952	0.0860738	-0.00193478
Akt1	-0.226256	0.0860192	-0.00956473
Nktr	0.358401	0.0859913	-0.00218955
8430427H17Rik	-0.288519	0.0859803	-0.0558869
Slc25a13	-0.120552	0.0859042	-0.0440344
Rab22a	-0.189429	0.0858972	-0.0282277
Tcl1b3	-0.610431	0.085847	0.242083
Ptpn2	0.231895	0.0858072	-0.154869
Golph3	-0.489081	0.0857789	0.0325529
Tmco1	0.139203	0.0857388	-0.0631077
Ubtf	0.521643	0.0854508	-0.0150118
Utrn	-0.0221133	0.0853583	-0.0787273
Mipep	-0.331345	0.0851913	0.0722025
Fermt2	-0.377579	0.0850897	0.0161136
Agfg1	-0.0376603	0.0850332	0.0233161
Rapgef5	-0.401706	0.0847978	0.0331797
Plxna4	-0.319567	0.0847734	0.000965173
Satb2	-0.0888422	0.0847366	0.0380909
Npm2	-0.425768	0.0847364	-0.179329
Ninj1	-0.413642	0.0844339	-0.0335919
Hook1	-0.231484	0.08414	0.0773931
Pip5k1c	-0.0514776	0.084124	-0.0402067
Epb4.1l2	-0.367924	0.0840037	0.0767818
1810009A15Rik	0.40563	0.0839071	-0.209102
Fubp1	0.258102	0.0837234	-0.057221
Suclg2	-0.229691	0.0836135	0.149776
Gtf3c5	0.413131	0.0834023	-0.0653856
Crkl	-0.0417798	0.0833082	-0.000828242
Tubb2c	0.400719	0.0832983	-0.100597
Zfp518a	-0.0966865	0.0832815	0.15065
Vps26a	-0.304051	0.0832691	0.0558275
Naalad2	0.218897	0.0832577	-0.00171472
Hnmt	-0.249126	0.0831526	0.120165
Ston2	-0.375052	0.0830494	-0.0725454
Fam160a1	-0.400456	0.0828607	0.0458468
Clvs2	-0.219658	0.0825622	0.0437825
B4galt6	-0.282593	0.0824656	-0.06296
Magoh	-0.0190213	0.0824467	-0.081904
Mgat4a	-0.01104	0.0823749	-0.0553598
Tpm3	0.338471	0.0822885	-0.0447381
Usp28	-0.559547	0.0821658	0.0145578
Sertad2	0.0258967	0.082036	0.00537346
Osbpl11	0.0293487	0.0819383	-0.135533
Trim37	-0.234559	0.0817941	0.00475919
Cbara1	-0.0137246	0.081759	-0.0802621
Ube3c	-0.167791	0.0816551	0.0726507
Zmym2	0.105392	0.081631	-0.067909
Opa1	-0.192083	0.0815481	0.0129355
Gnai2	-0.194315	0.0810597	0.0231659
Ncapg2	-0.0414319	0.0809073	-0.00970451
Zfp106	0.174606	0.0808966	0.025175
Dnajc21	0.277408	0.0808315	-0.0926279
Myo18a	-0.187041	0.0808088	-0.0235932
Dcaf8	-0.536726	0.0807522	-0.195063
Tug1	-0.0503195	0.0807413	0.198626
Ppm1g	0.345717	0.0806354	-0.139492
Dnm2	0.0206574	0.0806139	-0.0244542
Ints9	0.185432	0.0805794	-0.0102413
Cenpt	0.234855	0.0803992	-0.0667592
Fbxo43	-0.461786	0.0803632	-0.0679393
Hdac6	0.142017	0.0802323	0.00970513
Gtl3	0.123665	0.0802172	-0.0486703
Ap4b1	0.129164	0.0801203	0.0591619
Rpl10l	0.312203	0.0800922	0.0290284
1500003O03Rik	-0.00939458	0.0798781	0.0338558
Fbxo18	-0.296809	0.0797675	-0.0676095
Mthfr	0.241252	0.0797202	-0.0712421
Mrpl50	0.0670513	0.0795149	0.0644182
Mapk3	-0.495286	0.0793412	0.097156
Unc50	-0.2842	0.0792212	0.0104009
Gpkow	0.261029	0.0789774	0.0264026
Tmem97	0.169113	0.0788989	-0.0416683
Chd9	-0.266361	0.0787936	0.0139363
BC032203	0.140048	0.0786875	-0.0113327
Slc25a32	0.00896822	0.0786112	-0.146408
Bcap31	0.401835	0.078339	-0.0596951
Mtap4	-0.217951	0.0782816	-0.0739611
Tmem183a	-0.145745	0.0782544	0.0453688
Ddx5	0.272528	0.0780393	0.187642
Ccng2	-0.183007	0.0780003	0.0287722
Pskh1	-0.237827	0.0778526	-0.0590385
Wbp11	0.000532345	0.0776422	-0.155832
Nfyc	0.119779	0.0775217	-0.111522
Serinc3	0.245427	0.0773165	-0.0805171
Rcor1	0.0965446	0.0773103	-0.111323
Pole4	-0.0917721	0.0772554	0.0390257
9930021J03Rik	0.127689	0.0772087	0.0124552
Phtf1	-0.123264	0.0772049	-0.0866747
Relb	0.173477	0.0769858	-0.180964
Trappc9	-0.224706	0.0768983	-0.0501872
Sap30l	0.0985754	0.0766902	-0.166991
Nol12	0.319482	0.0765437	-0.155165
Pramel5	0.349065	0.0764698	0.0043548
Kbtbd7	-0.536502	0.076462	-0.0935628
Gtf3c4	0.379113	0.0764559	-0.01158
Zfp623	0.164567	0.0762437	-0.134158
2700029M09Rik	-0.675816	0.0760576	-0.123424
R3hdm1	0.283354	0.0758444	-0.216384
Fndc3a	-0.638663	0.0757447	0.061324
Ccz1	0.00244768	0.0753102	0.293768
Slk	-0.180104	0.0752987	-0.0209905
Vac14	-0.0916855	0.0751105	0.0321731
Ceacam20	-0.190932	0.0750643	0.0740889
Polr2f	0.327422	0.0747972	0.0040908
Ddx52	0.396246	0.0747544	-0.0867712
Ifi35	0.199272	0.0747113	-0.0539659
Pacs1	-0.158259	0.0745698	-0.0677808
Fam118a	0.123792	0.0743775	-0.19632
AW554918	-0.149854	0.074271	-0.00928007
Scyl2	-0.284055	0.0739942	-0.0583902
Bud31	0.165911	0.0738171	0.0324535
Grlf1	0.00350858	0.0735077	-0.12024
Cox6a1	0.181115	0.0733204	-0.0443415
Chd8	-0.036399	0.0730918	-0.179019
Fbxw4	-0.386719	0.0729816	0.110205
Dcaf5	-0.0502392	0.0729712	-0.252158
Zswim3	-0.223058	0.0728754	-0.268103
Sorbs2	-0.386549	0.0727845	0.145422
Pdk3	-0.0972348	0.0727186	0.128727
Nlk	-0.0302023	0.0726498	0.0335395
Sec24a	0.168711	0.0725279	0.00945534
Usp7	-0.104302	0.0723079	-0.0178357
Slco3a1	-0.356382	0.0722591	-0.0851753
Actr6	0.225365	0.0722132	-0.209362
Dym	-0.0768453	0.0721582	-0.00871077
C2cd2l	0.195043	0.0721506	-0.123702
Ctr9	0.242885	0.0721466	0.00892055
Rps19bp1	0.233908	0.0720855	-0.219981
Rgs11	0.213487	0.0720849	-0.0435742
Brd4	-0.118868	0.072084	-0.046313
Dennd1a	-0.136693	0.0720733	-0.000445127
Pik3c2b	-0.0657254	0.0720379	-0.119155
Ilf2	0.290804	0.0720029	0.0353988
Lima1	0.0854528	0.0719593	-0.105891
Sf3b1	0.29806	0.0715894	-0.260409
Nolc1	0.665893	0.0715647	-0.0916804
Hnrnpa2b1	0.465507	0.0714914	0.198501
Spin1	-1.02147	0.0711245	-0.0801039
Ccrn4l	-0.346547	0.0711142	-0.173416
Tshz2	-0.251694	0.0709804	-0.10179
Herpud2	-0.413004	0.070931	-0.0187039
Trim28	0.65011	0.0707768	-0.198122
Ssh3	-0.198533	0.0706906	0.00194456
Kif17	-0.523852	0.0706142	-0.0230206
Ckap2l	0.0490498	0.0705515	-0.125263
Efha1	-0.218884	0.0704717	0.00713181
Sept7	0.0624608	0.070431	-0.0732416
Bcor	0.145901	0.0704307	0.0173684
Sdcbp2	-0.206175	0.0703594	0.0576279
Mrpl41	0.19961	0.070357	-0.00520346
Rnf138	-0.0918223	0.0703509	0.115863
Tsc1	-0.101519	0.07017	0.0300786
Tacc2	-0.291212	0.0700549	-0.0514967
Snhg1	0.129175	0.0698104	0.0388978
Gga3	-0.288214	0.0697457	-0.131511
Stat2	0.130725	0.0697125	-0.112639
Elf1	-0.0461688	0.0695089	-0.179101
Gm13157	-0.045337	0.0694407	-0.0031778
Lrrc40	-0.372886	0.0693806	0.155629
D6Ertd474e	-0.594184	0.0692092	0.104318
Pdia3	0.434399	0.0691216	0.0168078
BC030867	0.16628	0.0690773	-0.0853023
Specc1l	-0.327626	0.0690061	-0.163208
Plekhh1	-0.246963	0.0688419	0.107763
1810026J23Rik	0.275666	0.0687626	-0.178225
Fxr1	-0.033495	0.0686606	-0.0021909
Fam76a	0.288367	0.0685851	0.0207809
Ppp4c	0.314705	0.0684235	-0.0966215
Uhmk1	0.0862362	0.0680657	-0.0561056
Nom1	0.392149	0.0680535	-0.107401
Vbp1	0.0258995	0.0679637	0.124601
Dusp1	-0.378698	0.0679396	-0.164065
Pemt	0.490544	0.0678429	-0.000611962
Gps1	0.0446877	0.0678215	-0.0553444
Adk	-0.317876	0.0678095	0.061267
Tjp2	-0.116161	0.0674663	-0.0483234
Aimp2	0.357733	0.0674603	-0.0174866
Cep110	-0.141086	0.067238	-0.0400346
Wbp2	-0.196669	0.0672029	0.00322449
5830418K08Rik	-0.106603	0.0671163	-0.0273415
Rdh10	0.180507	0.0670938	0.0181349
Cd320	0.447759	0.0669836	-0.130981
D11Wsu99e	-0.0350993	0.0669773	-0.025444
Xylb	0.229576	0.0669354	-0.025907
Lrrc42	0.00301103	0.0669317	0.0110974
Antxr2	-0.249577	0.0669214	0.138988
Anxa7	-0.769943	0.0668519	-0.00298163
Serf2	0.163925	0.0665989	0.146562
Tank	-0.151283	0.0664804	0.159934
Birc3	-0.723641	0.0663402	-0.196581
Tbp	0.202534	0.0663154	-0.0618124
Med28	-0.238653	0.0662358	0.102332
Ptplad1	-0.0374754	0.0659645	-0.224168
Cacybp	0.282555	0.0659139	-0.065254
Brpf3	0.0483427	0.0658843	-0.0421417
Dbt	0.110868	0.0657594	-0.0304352
Zfp951	-0.0188341	0.0656689	-0.176482
Extl1	-0.258324	0.0656389	0.0262387
Fbxo34	0.0465872	0.0655833	-0.0386026
Txlna	0.353498	0.0655617	-0.118567
Cks1b	-0.284618	0.0654208	0.0170461
Ddx47	0.511875	0.0652574	-0.219728
Meaf6	0.0341757	0.0652033	-0.109551
Syne2	-0.103081	0.0651438	-0.241506
Myo9b	-0.150232	0.0651277	-0.0162829
Ankle2	0.128036	0.0651041	-0.0264837
1700029F09Rik	0.124933	0.0650245	0.0448137
Ranbp10	0.312424	0.0649822	-0.13856
Cdc42se1	0.0446513	0.0648929	-0.0940051
[truncated: 3,002 more rows]
