# Supplementary material for: A Single-Cell Transcriptomics CRISPR-Activation Screen Identifies Epigenetic Regulators of the Zygotic Genome Activation Program
Source: Cell Syst. 2020 Jul 22;11(1):25–41.e9. doi: 10.1016/j.cels.2020.06.004 (PMC7383230; doi:10.1016/j.cels.2020.06.004)
Supplement: Table S6. Oligonucleotide Sequences Used in This Study, Related to STAR Methods [file mmc7.xlsx]

## Sheet: Sheet1
Table S6: Related to STAR Methods. Oligonucleotide sequences used in this study.
Name	Sequence	Used for
dCas9-VP64_F	CATCGAGCAGATCAGCGAGT	Checking dCas9-VP64 genomic integration in SAM mESC clones
dCas9-VP64_R	CGATCCGTGTCTCGTACAGG	Checking dCas9-VP64 genomic integration in SAM mESC clones
MS2-p65-HSF1_F	AAGCCTGAACTCACCGCTAC	Checking MS2-p65-HSF1 genomic integration in SAM mESC clones
MS2-p65-HSF1_R	TTGGGAATCCCCGAACATGG	Checking MS2-p65-HSF1 genomic integration in SAM mESC clones
Amp_sgRNA_1F	TTTCCCATGATTCCTTCATATTTGC	Amplicon sgRNA PCR1
Amp_sgRNA_1R	CTACACGACGCTCTTCCGATCT	Amplicon sgRNA PCR1
Amp_sgRNA_2F	GTCTCGTGGGCTCGGAGATGTGTATAAGAGACAGCTTGTGGAAAGGACGAAACAC	Amplicon sgRNA PCR2
Amp_sgRNA_2R	AATGATACGGCGACCACCGAGATCTACACTCTTTCCCTACACGACGCTC	Amplicon sgRNA PCR2
Amp_sgRNA_3F	Nextera XT P7 index in the form of: CAAGCAGAAGACGGCATACGAGAT-[8bp Index]-GTCTCGTGGGCTCGG	Amplicon sgRNA PCR3
Amp_sgRNA_3R	AATGATACGGCGACCACCGAGATCTACACTCTTTCCCTACACGACGCTC	Amplicon sgRNA PCR3
Amp_Patz1_F	GGGGACAAGTTTGTACAAAAAAGCAGGCTTCACCATGGAGCGGGTCAACGACGCTT	Amplification of cDNA sequences with flaking regions for gateway cloning
Amp_Patz1_R	GGGGACCACTTTGTACAAGAAAGCTGGGTCCTTCCCTTCAGGCCCCATGGGCTG	Amplification of cDNA sequences with flaking regions for gateway cloning
Amp_Dppa2_F	GGGGACAAGTTTGTACAAAAAAGCAGGCTTCACCATGTCATACTTCGGCCTGGAGA	Amplification of cDNA sequences with flaking regions for gateway cloning
Amp_Dppa2_R	GGGGACCACTTTGTACAAGAAAGCTGGGTCCTACGGCGGCATATTTGGGGGTAG	Amplification of cDNA sequences with flaking regions for gateway cloning
Amp_Smarca5_F	GGGGACAAGTTTGTACAAAAAAGCAGGCTTCACCATGTCGTCCGCGGTGGAGCCTC	Amplification of cDNA sequences with flaking regions for gateway cloning
Amp_Smarca5_R	GGGGACCACTTTGTACAAGAAAGCTGGGTCTAGTTTCAGCTTCTTTTTTCTTCC	Amplification of cDNA sequences with flaking regions for gateway cloning
Amp_Carhsp1_F	GGGGACAAGTTTGTACAAAAAAGCAGGCTTCACCATGTCATCTGAGCCTCCTCCAC	Amplification of cDNA sequences with flaking regions for gateway cloning
Amp_Carhsp1_R	GGGGACCACTTTGTACAAGAAAGCTGGGTCGTTGCTGATGACGTGCCCAGACCA	Amplification of cDNA sequences with flaking regions for gateway cloning
qRT_PCR_Gapdh_F	GGTGGTGAAGCAGGCATCT	qRT-PCR
qRT_PCR_Gapdh_R	CGGCATCGAAGGTGGAAGA	qRT-PCR
qRT_PCR_Zscan4_F	AGTCTGACTGATGGTGCT	qRT-PCR (amplifies all Zscan4 genes)
qRT_PCR_Zscan4_R	GGCCTTGTTGCAGATTGCT	qRT-PCR (amplifies all Zscan4 genes)
qRT_PCR_MERVL_F	CTTCCATTCACAGCTGCGA	qRT-PCR
qRT_PCR_ MERVL_R	GTGCTTCGCATACAGTGCAG	qRT-PCR
qRT_PCR_Eif1a and related transcripts_F	GGACACATTTGGTCCTGGAGA	qRT-PCR
qRT_PCR_ Eif1a and related transcripts_R	CAAGACACACGCATGCCAAA	qRT-PCR
qRT_PCR_Tmem92_F	GGTTCTTGGTCATCCTGGCAT	qRT-PCR
qRT_PCR_ Tmem92_R	TCCAAGGAGGTGACCCAAATG	qRT-PCR
qRT_PCR_Zfp352_F	CCAGGACCCTGCAATACACA	qRT-PCR
qRT_PCR_ Zfp352_R	TACAGGTTGTCTCCTGTGTGC	qRT-PCR
qRT_PCR_Gm5039_F	ACTTTTGTAAAGAAGGTCCTTTGT	qRT-PCR
qRT_PCR_ Gm5039_R	TTCCAAACCCTCAATACAGAAGC	qRT-PCR
qRT_PCR_Pramef25_F	GACTCCGCTGGAGTTCCTGT	qRT-PCR
qRT_PCR_ Pramef25_R	CAAAATGATACCTGCCAAATGCAAG	qRT-PCR
qRT_PCR_Dux_F	AGGCCCTGCTATCAACTTTCAAGA	qRT-PCR
qRT_PCR_ Dux_R	CTGAGACCCCCATTCGCTTG	qRT-PCR
qRT_PCR_Mreg_F	CCGCTGGTCAGTGGTAACAA	qRT-PCR
qRT_PCR_ Mreg_R	TCCTATCGTCATCCGCCTCT	qRT-PCR
qRT_PCR_Obox6_F	ATGTCCGCAAGAGTCCCAAG	qRT-PCR
qRT_PCR_ Obox6_R	CCCTGGAAACCAGCTCTCAC	qRT-PCR
qRT_PCR_Dppa2_F	CACTCTTCGGGAGTGGTGTC	qRT-PCR
qRT_PCR_ Dppa2_R	TTCTGGCCTCCCGAGATGTA	qRT-PCR
qRT_PCR_Smarca5_F	ACGGTACAAAGCACCCTTTCA	qRT-PCR
qRT_PCR_ Smarca5_R	CTGAGGGGAGTTTCGGATGC	qRT-PCR
qRT_PCR_Oct4_F	GACCGCCCCAATGCCGTGAA	qRT-PCR
qRT_PCR_ Oct4_R	TGGTCTGGCTGAACACCTTTCCA	qRT-PCR
